# Supplementary material for: Morphological Evolution and Extinction of Eodiscids and Agnostoid Arthropods
Source: Life (Basel). 2024 Dec 31;15(1):38. doi: 10.3390/life15010038 (PMC11766919; doi:10.3390/life15010038)
Supplement: Supplementary file 1 [file life-15-00038-s001.zip]

Archive with 11 entries (11 files):
- Figure S1.jpg
- Figure S2.jpg
- S1-Dataset.xlsx
- S2-Landmarks data.TPS
- S3-Sliders file.NTS
- S4-Data.pdf
- S5-PCA data.xlsx
- S6-Eigenvalue data.xlsx
- S7-PERMANOVA.xlsx
- S8-The number of genera.xlsx
- Supplementary Text.pdf
