# Supplementary material for: Morphological Evolution and Extinction of Eodiscids and Agnostoid Arthropods
Source: Life (Basel). 2024 Dec 31;15(1):38. doi: 10.3390/life15010038 (PMC11766919; doi:10.3390/life15010038)
Supplement: Supplementary file 1 [file life-15-00038-s001.zip › S1-Dataset.xlsx]

## Sheet: Sheet1
Number	Order	Suborder	Genus	Species	Period	Stage/Age	First appearance age（Ma）	Last appearance age（Ma）	Country/Fomation/Agnostoid Arthropod, Trilobite and Conodont Zonation	Source
1	Agnostida	Agnostina	Acmarhachis	Acmarhachis typicalis (Resser, 1938)	Cambian	Guzhangian-Jiangshanian	500.5	492.5	the upper Lejopyge laevigata Zone to the Wentsuiaiota-Rhaptagnostus apsis Assemblage-zone of Shergold	AGNOSTOID BIOSTRATIGRAPHY ACROSS THE MIDDLE–UPPER CAMBRIAN BOUNDARY IN HUNAN, CHINA (Peng，2000)
2	Agnostida	Agnostina	Agnostus	Agnostus pisiformis (Wahlenberg,1818)	Cambian	Guzhangian–Floian	500.5	472	Lejopyge. laevigata–Agnostus. pisiformis Zones; Agnostus inexpectans-Proceratopyge protracta;Tremadocian	(ILLIAM S. C. JACKSON AND GRAHAM E. BUDD,2017)/TREATISE,1997
3	Agnostida	Agnostina	Distagnostus	Distagnostus celatus (Kobayashi,1935)	Cambian	Jiangshanian-Stage 10	490.5	488	Rhhaptagn. bifax- Rhaptagn. clarki maximus-Rhhaptagn. papilio;China, Lotagnostus americanus	A potential GSSP for the base of the uppermost Cambrian stage, coinciding with the first appearance Lotagnostus americanus at Wa'ergang, Hunan, China (Peng，2014)
4	Agnostida	Agnostina	Eolotagnostus	Eolotagnostus decorus (Peng, 1992)	Cambian	Jiangshanian	494	489.5	Eolotagnostus decorus-Kaolishaniella	A potential GSSP for the base of the uppermost Cambrian stage, coinciding with the first appearance Lotagnostus americanus at Wa'ergang, Hunan, China (Peng，2014)
5	Agnostida	Agnostina	Homagnostus	Homagnostus captiosus (Lazarenko, 1966)	Cambrian-Ordovician	Guzhangian-Tremadocian	498.5	477.7	Linguagnostus reconditus; Glyptagnostus stolidotus-the lower Glyptagnostus reticulatus	Revision of the Cambrian Agnostina (Trilobita?) from Russia(E. B. Naimark,2017)
6	Agnostida	Agnostina	Idolagnostus	Idolagnostus agrestis (Oepik, 1967)	Cambian	Guzhangian-Paibian	499	494	Australia (Queensland), Mindyallan–Idamean (E. eretes to S. diloma Zones); the basal Glyptagnostus stolidotus Zone	Late cambrian trilobites from the dolodrook river limestones,eastern victoria,australia (JOHN R.PATERSON AND JOHN R.LAURIE, 2004)
7	Agnostida	Agnostina	Innitagnostus	Innitagnostus inexpectans (Kobayashi, 1938)	Cambian	Guzhangian-Paibian	499	494	the uppermost Glyptagnostus stolidotus Zone; Australia (Queensland), MindyallanIdamean (E. eretes to S. diloma Zones)	LATE CAMBRIAN (FURONGIAN; PAIBIAN, STEPTOEAN) AGNOSTOID ARTHROPODS FROM THE COW HEAD GROUP, WESTERN NEWFOUNDLAND (Westrop, 2016)
8	Agnostida	Agnostina	Oncagnostus	Oncagnostus ultraobesus (Lermontova, 1940)	Cambrian-Ordovician	Paibian–Stage 10	497	485.4	Glyptagnostus reticulatus-K. meridionalis Zone	Revision of the Cambrian Agnostina (Trilobita?) from Russia (E.B.Naimark,2017)
9	Agnostida	Agnostina	Quadrahomagnostus	Quadrahomagnostus subquadratus (Chu, 1959)	Cambian	Guzhangian	499.5	497.5	Gushan Zone；Blackwelderia paronai-Neodrepanura premesnili	Cambrian Trilobite Fauna from the Kushan Formation and the upper Changxia Formation (Guzhangian), Shandong Province (Ren, 2017)
10	Agnostida	Agnostina	Trilobagnostus	Trilobagnostus rudis (Salter, 1864)	Cambrian-Ordovician	Stage 10–Tremadocian	489.5	484	Parabolina (Neoparabolina) frequens trilobite zone; Lotagnostus americanus	The Khos-Nelege section of the Ogon'or Formation: a potential candidate for the GSSP of Stage 10, Cambrian System (NADEZHDA P.LAZATENKO,2016)
11	Agnostida	Agnostina	Ammagnostus	Ammagnostus laiwuensis (Lorenz, 1906)	Cambian	Drumian-Guzhangian	503.2	497	France, the basal Val d'Homs Formation; from the upper Ptychagnostus atavus Zone to the Proagnostus bulbus Zone	AGNOSTOID BIOSTRATIGRAPHY ACROSS THE MIDDLE–UPPER CAMBRIAN BOUNDARY IN HUNAN, CHINA (Peng，2000)
12	Agnostida	Agnostina	Hadragnostus	Hadragnostus modestus (Lochmanin Lochman and Duncan, 1944)	Cambian	Guzhangian	499.5	498	Erediaspis eretes-Glyptagnostus stolidotus; the upper Lejopyge laevigata Zone to the Linguagnostus reconditus Zone
13	Agnostida	Agnostina	Kormagnostus	Kormagnostus simplex (RESSER,1938)	Cambian	Drumian-Guzhangian	504.5	497	Ptychagnostus atavus-Glyptagnostus stolidotus; Bolaspidella to Crepicephalus Zones
14	Agnostida	Agnostina	Proagnostus	Proagnostus bulbus sinensis (Peng,1987)	Cambian	Guzhangian	500.5	497	L. laevigata Zone-Proagnostus orientalis Zone; from the upper Proagnostus bulbus Zone to the Linguagnostus reconditus Zone
15	Agnostida	Agnostina	Aspidagnostus	Aspidagnostus lunulosus (KryskovinBorovikov and Kryskov, 1963)	Cambian	Guzhangian-Paibian	498.7	496.5	from the Glyptagnostus stolidotus and G. reticulatus zones
16	Agnostida	Agnostina	Clavagnostus	Clavagnostus calensis (Rusconi,1950)	Cambian	Drumian– Guzhangian	501	497.5	from the Lejopyge laevigata Zone and questionably from the lowermost Proagnostus bulbus Zone;Linguagnostus reconditus
17	Agnostida	Agnostina	Utagnostus	Utagnostus trispinulus (Robison, 1964)	Cambian	Drumian–Guzhangian	503	497	Crepicephalus trilobite zone; P. punctuosus to lower L. laevigata Zones; the basal Goniagnostus nathorsti Zone
18	Agnostida	Agnostina	Agnostotes	Agnostotes orientalis (Kobayashi, 1935)	Cambian	Jiangshanian-Stage 10	494	486	the Agnostotes orientalis Zone; Leiostegium constrictum - Shenjiawania brevis Zone
19	Agnostida	Agnostina	Baltagnostus	Baltagnostus? ambonus	Cambian	Wuliuan-Jiangshanian	505.5	493	from the upper Ptychagnostus atavus Zone to the upper Ptychagnostus punctuosus Zone; Lejopyge laevigata; Kazakhstan, Sakian
20	Agnostida	Agnostina	Diplagnostus	Diplagnostus planicauda (Angelin, 1851)	Cambian	Wuliuan-Guzhangian	505	499	Ptychagnostus atavus Zone to the Ptychagnostus punctuosus Zone; Lejopyge laevigata	A core drilling through Cambrian strata at Almbacken, Scania, S. Sweden: trilobites and stratigraphical assessment (Axheimer, 2003)
21	Agnostida	Agnostina	Iniospheniscus	Iniospheniscus nodai (Endo,1944)	Cambian	Drumian	504.5	502	Ptychagnostus atavus Zone to the Ptychagnostus punctuosus Zone	Yuan, 2012
22	Agnostida	Agnostina	Linguagnostus	Linguagnostus paibiensis (Dong, 1991)	Cambian	Wuliuan-Guzhangian	505.5	498.5	Australia, T. gibbus to L. laevigata Zones; Proagnostus bulbus Zone	Whittington et al., 1997
23	Agnostida	Agnostina	Machairagnostus	Machairagnostus tmetus Harrington and Leanza 1957	Cambian	Jiangshanian	490	489.5	uppermost Cambrian: Argentina, Neoparabolina argentina Zone; Kazakhstan, E. scrobicularis to P.asiatica Zones	Ordovician trilobites of Argentina.(H. J. Harrington,1957)
24	Agnostida	Agnostina	Nahannagnostus	Nahannagnostus nganasanicus (Rozova, 1964)	Cambian	Guzhangian	499	497	Crepicephalus trilobite zone; Australia (Queensland), Erediaspis eretes and Glyptagnostus stolidotus Zones; from the Proagnostus bulbus Zone to the basal Glyptagnostus stolidotus Zone	AGNOSTOID BIOSTRATIGRAPHY ACROSS THE MIDDLE–UPPER CAMBRIAN BOUNDARY IN HUNAN, CHINA (Peng, 2000)
25	Agnostida	Agnostina	Oidalagnostus	Oidalagnostus trispinifer (Westergard, 194)	Cambian	Guzhangian	500.5	497	uppermost Middle Cambrian–lower Upper Cambrian: Australia, Lejopyge laevigata-Glyptagnostus stolidotus Zone; from the Lejopyge laevigata and Proagnostus bulbus zones
26	Agnostida	Agnostina	Pseudagnostus	Pseudagnostus josepha (Hall, 1863)	Cambian-Ordovician	Guzhangian-Tremadocian	498.5	484	Parabolina (Neoparabolina) frequens trilobite zone; Proagnostus bulbus zone-Agnostotes orientalis带
27	Agnostida	Agnostina	Doryagnostus	Doryagnostus insertus (Brøgger, 1978)	Cambian	Wuliuan-Guzhangian	505	499	Australia (Queens, E. opimus to G. nathorsti Zones; the basal Ptychagnostus punctuosus Zone
28	Agnostida	Agnostina	Agnostardis	Agnostardis amplinatis Opik, 1963	Cambian	Guzhangian	500.5	497	upper Middle Cambrian–lower Upper Cambrian: Australia (Queensland), G. stolidotus Zone; China (Gansu, Guizhou), L. laevigata Zone
29	Agnostida	Agnostina	Glyptagnostus	Glyptagnostus stolidotus Opik, 1961a	Cambian	Drumian-Paibian	501	496	lower Upper Cambrian (upper Mindyallan–lower Idamean): the G. stolidotus Zone
30	Agnostida	Agnostina	Arthrorhachis	Arthrorhachis sinensis (Sheng)	Lower Ordovician-Upper Ordovicain	Tremadocian–Ashgill	485.4	443.8	Baota Zone	Zhou, 2000
31	Agnostida	Agnostina	Corrugatagnostus	Corrugatagnostus coulobresensis Tortello Vizcaino & Alvaro 2006	Lower Ordovician-Upper Ordovicain	Tremadocian–Ashgill	485.4	443.8	La Maurerie Formation (Setso-Shale Member),Arenigian (Taihungshania shui landeyranensis Zone)	EARLY ORDOVICIAN AGNOSTOID TRILOBITES FROM THE SOUTHERN MONTAGNE NOIRE, FRANCE(M. FRANCO TORTEL,2006)
32	Agnostida	Agnostina	Diplorrhina	Diplorrhina recta	Cambian	Stage 4-Wuliuan	510	505.3	the middle Ovatoryctocara granulata -Schistocephalusantiquus	Revision of the Cambrian Agnostina (Trilobita?) from Russia(E. B. Naimark,2017)
33	Agnostida	Agnostina	Dividuagnostus	Dividuagnostus noduliferrus (E.Romanenko, 1967)	Ordovician	Tremadocian-Sandbian	485.4	457	Nemograptus gracilis graptolite zone; Lower Ordovician–Upper Ordovician:
34	Agnostida	Agnostina	Galbagnostus	Galbagnostus galba (Billings, 1865)	Ordovician	Dapingian-Darriwilian	470	458.4
35	Agnostida	Agnostina	Geragnostus	Geragnostus (Micragnostus) vilonii HARRINGTON & LEANZ	Ordovician	Floian-Hirnantian	477.7	443.8		Ordovician trilobites of Argentina.(H. J. Harrington,1957)
36	Agnostida	Agnostina	Homagnostoides	Homagnostoides ferralsensis (Munier-Chalmas and Bergeron in Bergeron, 1889)	Ordovician	Tremadocian	485.4	477.7		EARLY ORDOVICIAN AGNOSTOID TRILOBITES FROM THE SOUTHERN MONTAGNE NOIRE, FRANCE(M. FRANCO TORTEL,2006)
37	Agnostida	Agnostina	Archaeagnostus	Archaeagnostus typicus Yuan,2012	Cambian	Stage 3-Wuliuan	516	505.3	Bicella bicensis zone, Anse Maranda Formation, Dyeran; Zhangxia zone; Poriagraulos nanus-Tonkinella flabelliformis Zone	Zhang, 1980
38	Agnostida	Agnostina	Hypagnostus	Hypagnostus brevifrons (Angelin, 1851)	Cambian	Wuliuan-Guzhangian	505	497.5	from the Ptychagnostus atavus Zone to the Erediaspis eretes Zone;Glyptagnostus stolidotus Zone	Whittington et al., 1997
39	Agnostida	Agnostina	Lisogoragnostus	Lisogoragnostus hybus	Cambian	Drumian-Paibian	504.5	494	Russia (Siberian Platform), Tomagnostus fissus Zone-the Lejopyge laevigata Zone	Whittington et al., 1997
40	Agnostida	Agnostina	Micragnostus	Micragnostus sp.	Cambian-Ordovician	Drumian-Dapingian	504	467	Argentina, Acoite Formation, Arenig; the lower Anopolenus henrici -Corynexochusperforatus Zone	Revision of the Cambrian Agnostina (Trilobita?) from Russia(E. B. Naimark,2017)
41	Agnostida	Agnostina	Peronopsis	Peronopsis rotundatus (Ergaliev,1980)	Cambian	Wuliuan-Guzhangian	509	497	Ptychagnostus gibbus Zone; Amphoton Zone-Damesella-Yabei Zone	Sun, 2018
42	Agnostida	Agnostina	Goniagnostus	Goniagnostus fumicola Opik, 1961b	Cambian	Drumian-Guzhangian	503.5	498.5	from the Proagnostus bulbus Zone and the basal Linguagnostus reconditus Zone	AGNOSTOID BIOSTRATIGRAPHY ACROSS THE MIDDLE–UPPER CAMBRIAN BOUNDARY IN HUNAN, CHINA (Peng，2000)
43	Agnostida	Agnostina	Lejopyge	Lejopyge calva (Robison, 1964)	Cambian	Drumian-Guzhangian	503	499	P. punctuosus; Huaqiao zone; Lejopyge laebigata-Proagnostus bulbus zone	Proposed GSSP for the base of Cambrian Stage 9, coinciding with the first appearance of Agnostotes orientalis, at Duibian, Zhejiang, China (Peng，2009)
44	Agnostida	Agnostina	Onymagnostus	Onymagnostus hybridus (Brøgger, 1878)	Cambian	Stage 4-Drumian	510	501	Czechoslovakia, E. pusillus Zone; late T. gibbus to G. nathorsti Zones; Ptychagnostus atavus Zone	A Cambrian Series 3 (Guzhangian) fauna with Centropleura from Northern Victoria Land, Antarctica(JAMES B. JAGO,2015)
45	Agnostida	Agnostina	Pseudophalacroma	Pseudophalacroma scanense (Westergard, 1946)	Cambian	Drumian-Guzhangian	503	498.5	from near the base of the Ptychagnostus punctuosus Zone to near the top of the Proagnostus bulbus Zone	AGNOSTOID BIOSTRATIGRAPHY ACROSS THE MIDDLE–UPPER CAMBRIAN BOUNDARY IN HUNAN, CHINA (Peng, 2000)
46	Agnostida	Agnostina	Ptychagnostus	Ptychagnostus gibbus (Linnarsson, 1869)	Cambian	Drumian-Guzhangian	504.5	498.5	A. atavus to P. punctuosus Zones; Ptychagnostus gibbus Zone; Proagnostus bulbus
47	Agnostida	Agnostina	Tomagnostella	Tomagnostella sulcifera (Wallerius, 1895)	Cambian	Drumian-Guzhangian	503	497	Ptychagnostus punctuosus; Goniagnostus nathorsti-the basal Proagnostus bulbus-Glyptagnostus stolidotus Zone
48	Agnostida	Agnostina	Tomagnostus	Tomagnostus sibiricus (Pokrovskaya et Egorova, 1972)	Cambian	Stage 4-Drumian	510	503	Czechoslovakia, E. pusillus Zone; Poriabraulos-Bailiella Zone; England, T. gibbus to H. parvifrons Zones; Tomagnostus fissus Zone	Revision of the Cambrian Agnostina (Trilobita?) from Russia(E. B. Naimark,2017)
49	Agnostida	Agnostina	Condylopyge	Condylopyge aff. regia (SJÖGREN, 1872)	Cambian	Stage 3-Wuliuan	517	505	Russia (northern Siberia), Amgaian, Oryctocara to Kounamkites Zones	The Middle Cambrian paradoxidid trilobite Hydrocephalus from Jämtland, central Sweden(ADRIAN W .A. RUSHTON,2007)
50	Agnostida	Eodiscina	Neocobboldia	Neocobboldia chinlinica Lee,1936	Cambian	Stage 3-Stage 4	517	513	Sinodiscus - Hupeidiscus Zone; Shuigoukou Formation in Xichuan,Henan	Duan, 2001
51	Agnostida	Eodiscina	Sinodiscus	Sinodiscus changyangensis (Zhangin Zhou et al., 1977)	Cambian	Stage 3	520	514	Sinodiscus-Huspeidiscus Zone	Ontogeny of the trilobite Estaingia sinensis (Chang) from the lower Cambrian of South China (Dai，2012b)
52	Agnostida	Eodiscina	Eodiscus	Eodiscus oelandicus Westergard, 1936	Cambian	Stage 4- Drumian	513	502	China, Huanglishu Zone; Greenland,Hypagnostus parvifrons-Ptychagnostus punctuosus zone; beds with Tomagnostus fissus, Paradoxides sacheri,Kuonamka Formation, bed 15	Trilobites and biostratigraphy of the Kuonamka Formation,northern Siberian Platform (Olenek River)(I.V. Korovnikov,2016)
53	Agnostida	Eodiscina	Opsidiscus	Opsidiscus sp.	Cambian	Wuliuan-Guzhangian	509	499	Ptychagnostus atavus trilobite zone; Ptychagnostus punctuosus Zone; Lejopyge laevigata Zone	Middle Cambrian trilobittes from allochthonou blocks in the Murrawong Creek Formation,N.S.W.(TERRENCE R.SLOAN,2004)
54	Agnostida	Eodiscina	Pagetia	Pagetia vinusta (Lu and Qian in Lu et al., 1974)	Cambian	Stage 4-Wuliuan	513	504.5	Canada,lower Bathyuriscus-Elrathina zone;Ptychagnostus gibbus zone;Ovatoryctocara granulata -Bathynotus holopygus Zone Oryctocephalus indicus Zone;	Morphology and ontogeny of the eodiscoid trilobite Pagetia vinusta from the Cambrian (Miaolingian) of South China (Cui，2019)
55	Agnostida	Eodiscina	Tsunyidiscus	Tsunyidiscus acutus Sun, 1983	Cambian	Stage 3	521	516	Yiliangella-Yunnanaspis trilobite zone; the Lower Cambrian Shuijingtuo Formation; Sinodiscus - Hupeidiscus	Ontogeny of the eodiscoid trilobite TSUNYIDIS ACUTUS from the lower cambrian of south china(Dai, 2011)
56	Agnostida	Eodiscina	Serrodiscus	Serrodiscus areolosus Zhou in Zhou et al. 1982	Cambian	Stage 3-Wuliuan	519	508	Russian, Amgaian, Base of Middle Cambrian Berikul Formation; Shuangyingshan Formation	Upper lower Cambrian (provisional Cambrian Series 2) trilobites from northwestern Gansu Province, China(Jan Bergström,2014)
57	Agnostida	Agnostina	Ivshinagnostus	Ivshinagnostus hunanensis Peng, 1992	Cambian	Guzhangian-Jiangshanian	499	493	China, Proagnostus bulbus-Agnostotes orientalis; Kazakhstan, I. ivshini Zone	Class Trilobita. In Treatise on Invertebrate Paleontology. Part O, Revised, Trilobita, Introduction, Order Agnostina, Order Redlichiida (Whittington et al., 1997)
58	Agnostida	Agnostina	Anglagnostus	Anglagnostus dux (CALLAWAY, 1877)	Ordovician	Tremadocian	480	477.7	A. latilimbatus or T . affinis Zone
59	Agnostida	Agnostina	Connagnostus	Connagnostus venerabilis ÖPIK, 1967	Cambian	Guzhangian	498.5	497	G. stolidotus Zone
60	Agnostida	Agnostina	Kymagnostus	Kymagnostus harti HOHENSEE & STITT, 1989	Cambian	Jiangshanian	494	493	Elvinia Zone
61	Agnostida	Agnostina	Raragnostus	Raragnostus mirus HAJRULLINA in REPINA, PETRUNINA, & HAJRULLINA,1975	Cambian	Wuliuan-Guzhangian	509	500	Uzbekistan, Amgaian–Mayaian; Australia (Queensland), G. nathorsti Zone; Sweden, P . forchhammeri Zone
62	Agnostida	Agnostina	Strictagnostus	Strictagnostus chronius (SHERGOLD, 1975)	Cambian-Ordovician	Jiangshanian-Tremadocianian	490.5	478	Australia (Queensland), R. bifax or N. denticulatus to R. maximus or R. papilio Zones; Argentina, Bolivia, K. meridionalis Zone; USA (T exas), M. typicalis Zone; South Korea,Asaphellus Zone; China (Anhui), Upper Cambrian; Afghanistan, T remadoc; Kazakhstan, T. trisulcus Zone
63	Agnostida	Agnostina	Denagnostus	Denagnostus corbetti JAGO, 1987	Cambian	Paibian	497	494	Australia (Tasmania), Idamean
64	Agnostida	Agnostina	Dolichagnostus	Dolichagnostus admirabilis POKROVSKAYA, 1958	Cambian	Drumian-Guzhangian	502	499	Russia (Siberia), L. laevigata Zone; Australia (Queensland), L. laevigata Zone
65	Agnostida	Agnostina	Oedorhachis	Oedorhachis typicalis RESSER, 1938	Cambian	Drumian-Guzhangian	502	497	northern Greenland; ?Sweden; Australia(Queensland), G. nathorsti to A. quasivespa Zones;Argentina, Bolaspidella Zone; Canada (Northwest T erritories), Cedaria minor Zone; USA (Alabama,T ennessee), G. stolidotus Zone; China (Liaoning,Qinghai), Blackwelderia Zone
66	Agnostida	Agnostina	Chatkalagnostus	Chatkalagnostus mirus ABDULLAEV & KHALETSKAYA, 1970	Ordovician	Floian-Darriwilian	477.7	458.4	Czech Republic, Llanvirn–lower Llandeilo; Uzbekistan, ?Llandeilo; Sweden, ?Arenig Llanvirn
67	Agnostida	Agnostina	Cotalagnostus	Cotalagnostus lens GRÖNWALL, 1902	Cambian	Drumian-Guzhangian	504.5	499	Argentina; China (Hunan, Guizhou); Sweden, P . atavus to P . forchhammeri Zones; Denmark, P . davidis Zone; Norway, P. paradoxissimus to P . forchhammeri Zones; England, Wales, H. parvifrons to P . punctuosus Zones; Canada (Newfoundland, Nova Scotia), late P . hicksi to early P . davidis Zones; USA (Utah, Alaska), B. contracta Subzone; Australia (Queensland), D. notalibrae Zone; Russia (southeast…
68	Agnostida	Agnostina	Eoagnostus	Eoagnostus acrorhachis Ra-setti & Theokritoff, 1967	Cambian	Stage 3-Stage 4	516	511	USA (Pennsylvania, Vermont, New York), Olenellus to Paedumias to Bonnia faunas
69	Agnostida	Agnostina	Gratagnostus	Gratagnostus latus HAJRULLINA in REPINA, PETRUNINA, & HAJRULLINA,1975	Cambian	Drumian	504.5	503	Uzbekistan, Pseudanomocarina Beds; England, P . aurora to T . fissus Zones; Sweden,T . fissus or A. atavus Zone; Canada (Newfoundland), P . bennetti Zone
70	Agnostida	Agnostina	Peronopsella	Peronopsella pokrovskajae SDZUY, 1968	Cambian	Wuliuan-Drumian	509	503.5	Spain (Asturias), C. ovata beds, Acadolenus to Badulesia Zones, (Zaragoza), Badulesia to Pardailhania Zones; Germany, P . paradoxissimus beds, T . gibbus to A. atavus Zones; England, lower T . fissus Zone; Canada (Newfoundland), P . bennetti Zone
71	Agnostida	Agnostina	Svenax	Svenax pusillus (TULLBERG, 1880)	Cambian	Wuliuan-Guzhangian	506	497	Sweden, Denmark, Norway, P . punctuosus Zone; Australia (Queensland), P . punctuosus to D. notalibrae Zones
72	Agnostida	Agnostina	Allobodochus	Allobodochus spiniger (ÖPIK, 1961b)	Cambian	Drumian-Guzhangian	502	498.5	Sweden, England, L. laevigata Zone; Australia (Queensland, T asmania), A.cassis to E. eretes Zones; Kazakhstan (Lesser Karatau Mountains), ?G. nathorsti to L. armata Zones, L. laevigata Zone, early K. simplex Zone;China (Hunan, Guizhou), P . jimaensis or C.tuma Zone, (Zhejiang), P . triangularis to L.sinensis Zones
73	Agnostida	Agnostina	Criotypus	Criotypus oxytorus (ÖPIK, 1979)	Cambian	Drumian	504.5	503	Australia (Queensland), A. atavus to E.opimus Zones
74	Agnostida	Agnostina	Myrmecomimus	Myrmecomimus tribulis ÖPIK, 1979	Cambian	Drumian	503	501	Australia (Queensland), P. punctuosus to D. notalibrae Zones; Russia (Siberian Platform), Pseudanomocarina Zone
75	Agnostida	Agnostina	Pleuroctenium	Pleuroctenium granulatum (BARRANDE, 1846)	Cambian	Stage 4-Drumian	513	502	Czech Republic, E. pusillus Zone; England, P . aurora to P . punctuosus Zones; Wales, Sweden, H. parvifrons Zone; France, Paradoxides beds; Canada (Newfoundland, New Brunswick), P . hicksi to P . davidis Zones
76	Agnostida	Eodiscina	Chelediscus	Chelediscus acifer RUSHTON, 1966	Cambian	Stage 3-Stage 4	521	510	England, USA (New York), Canada (Newfoundland), Russia (Siberian Platform)
77	Agnostida	Eodiscina	Korobovia	Korobovia ocellata JELL in BENGTSON & others, 1990	Cambian	Stage 3	521	518.5	Delgadella anabara–Nevadella; South Australia, Mongolia, Russia (Gorno-Altayskaya)
78	Agnostida	Eodiscina	Pseudocobboldia	Pseudocobboldia pulchra HUPÉ, 1953a	Cambian	Stage 3-Stage 4	521	509	Jbel Wawrmast Formation, Morocco
79	Agnostida	Eodiscina	Helepagetia	Helepagetia bitruncula JELL, 1975a	Cambian	Wuliuan-Guzhangian	509	497	Australia (Queensland, T asmania), P . punctuosus to L. laevigata Zones
80	Agnostida	Eodiscina	Kiskinella	Kiskinella cristata ROMANENKO & ROMANENKO, 1962	Cambian	Stage 3-Wuliuan	521	504.5	Russia (Gorno-Altyskaya)
81	Agnostida	Eodiscina	Macannaia	Macannaia maladensis (RESSER, 1939)	Cambian	Wuliuan	509	505	Spain; USA (Idaho), Glossopleura Zone; Australia (New South Wales), Peronopsis longinqua Zone; Russia (Siberian Platform), upper Toyonian– Amgaian
82	Agnostida	Eodiscina	Pagetides	Pagetides elegans RASETTI, 1945b	Cambian	Stage 3-Stage 4	519	509	Henson Gletscher Formation (Sillery Formation), Quebec (Levis)
83	Agnostida	Eodiscina	Sinopagetia	Sinopagetia jinnanensis (LIN & WU in W . ZHANG, LIN, & others, 1980)	Cambian	Stage 3-Drumian	520	503.5	Sinopagetia jinnanensis zone (Hsuchuang Formation), Inner Mongolia (Gangdeershan)
84	Agnostida	Eodiscina	Luvsanodiscus	Luvsanodiscus gammatus KOROBOV, 1980	Cambian	Stage 3	521	514	(Atdabanian, Egyngolskaya Suite), northwestern Mongolia
85	Agnostida	Eodiscina	Tchernyshevioides	Tchernyshevioides ninae REPINA, PETRUNINA, & HAJRULLINA, 1975	Cambian	Stage 4-Drumian	511	504	Morocco, Cephalopyge notabilis trilobite zone; Asia (Tian-Shan), Pseudanomocarina Zone
86	Agnostida	Eodiscina	Acidiscus	Acidiscus birdi RASETTI, 1966a	Cambian	Stage 3	521	514	(Acimetopus bilobatus faunule), New York (Griswold Farm)
87	Agnostida	Eodiscina	Acimetopus?	Acimetopus bilobatus RASETTI, 1966a	Cambian	Stage 3	521	518	Acimetopus bilobatus faunule
88	Agnostida	Eodiscina	Analox	Analox bipunctata RASETTI, 1966a	Cambian	Stage 3	521	518	Acimetopus bilobatus faunule
89	Agnostida	Eodiscina	Bathydiscus	Bathydiscus dolichometopus RASETTI, 1966a	Cambian	Stage 3	521	518	Acimetopus bilobatus faunule
90	Agnostida	Eodiscina	Bolboparia	Bolboparia superba RASETTI, 1966a	Cambian	Stage 3	521	518	Acimetopus bilobatus faunule
91	Agnostida	Eodiscina	Cobboldites	Cobboldites comleyensis COBBOLD, 1910	Cambian	Stage 3-Stage 4	516	513	Cambrian of the United States, Bonnia - Olenellus zone; Comley Series, Protolenus Limestone
92	Agnostida	Eodiscina	Litometopus	Litometopus longispinus RASETTI, 1966a	Cambian	Stage 3-Stage 4	516	511	Acimetopus bilobatus faunule
93	Agnostida	Eodiscina	Mallagnostus	Mallagnostus desideratus (WALCOTT, 1890b)	Cambian	Stage 3-Stage 4	517	511	upper Lower Cambrian (serratus-Band), HerreriasMergel Formation
94	Agnostida	Eodiscina	Meniscuchus	Meniscuchus menetus (ÖPIK, 1975a)	Cambian	Stage 3-Stage 4	521	513
95	Agnostida	Eodiscina	Ninadiscus	Ninadiscus strobulatus (KOROBOV, 1980)	Cambian	Stage 3-Stage 4	518	513
96	Agnostida	Eodiscina	Oodiscus	Oodiscus subgranulatus RASETTI, 1966a	Cambian	Stage 3-Stage 4	516	511	upper Lower Cambrian (Acimetopus bilobatus faunule)
97	Agnostida	Eodiscina	Stingmadiscus	Stingmadiscus stenometopus RASETTI, 1966a	Cambian	Stage 3-Stage 4	516	511
98	Agnostida	Eodiscina	Tannudiscus	Tannudiscus balanus RUSHTON, 1966	Cambian	Stage 3-Wuliuan	519	508	Russian, Amgaian, Base of Middle Cambrian Berikul Formation; Shuangyingshan Formation
99	Agnostida	Eodiscina	Egyngolia	Egyngolia obtusa KOROBOV, 1980	Cambian	Stage 3	518	514
100	Agnostida	Eodiscina	Ekwipagetia	Ekwipagetia plicofimbria FRITZ, 1973	Cambian	Stage 3-Stage 4	518	511	“Nevadella” Zone, Sekwi Formation, Northwest Territories (Mackenzie Mountains)
101	Agnostida	Eodiscina	Hebediscina	Hebediscina longispinus (Chien&Yao in Lu et al,1974)	Cambian	Stage 3	521	514	shuijingtuo Formation;Tsunyidiscus niutitangensis
102	Agnostida	Eodiscina	Yukonia	Yukonia intermedia PALMER, 1968	Cambian	Stage 3-Stage 4	516	513
103	Agnostida	Eodiscina	Yukonides	Yukonides lacrinus FRITZ, 1972	Cambian	Stage 3	518	515	“Nevadella” Zone, Sekwi Formation, Northwest Territories (Mackenzie Mountains)
104	Agnostida	Agnostina	Biciragnostus	Biciragnostus viator	Cambian	Paibian-Jiangshanian	497	489.5	Sakian-Aksayan; uppermost Elvinia Zone	Whittington et al., 1997
105	Agnostida	Agnostina	Semagnostus	Semagnostus zuninoi (Harrington & Leanza 1957)	Cambian-Ordovician	Stage 10-Tremadocian	486.5	477.7	Parabolina argentina Zone	Whittington et al., 1997
106	Agnostida	Agnostina	Pseudoglyptagnostus	Pseudoglyptagnostus elegans (LAZARENKO, 1966)	Cambian	Jiangshanian	494	493	Agnostotes clavatus-Irvingella angustilimbata trilobite zone, Huaqiao Formation	Whittington et al., 1997
107	Agnostida	Eodiscina	Dawsonia	Dawsonia oelandica (Westergard, 1936)	Cambian	Stage3-Drumian	515	500.5	Ptychagnostus praecurrens Zone (the Eccaparadoxides benetti Zone) of western Avalonia, the "Paradoxides" harknessi Zone of eastern Avalonia, and the middle to upper part of the Kounamkites Zone of Siberia；the Kounamkites Zone to the Anomocarioides limbataeformis Zone	THE MIDDLE CAMBRIAN EODISCOID TRILOBITE DAWSONIA OELANDICA (WESTERGARD, 1936) (Niklas, 2006)
108	Agnostida	Eodiscina	Hupeidiscus	Hupeidiscus orientalis (Zhang,1953)	Cambian	Stage 3	518.5	516	Wutingaspis-Eoredlichia zone; Sinodiscus-Huspeidiscus带	Whittington et al., 1997
109	Agnostida	Agnostina	Pseudorhaptagnostus	Pseudorhaptagnostus tumidus (Sun, 1989)	Cambrian-Ordovician	Paibian-Tremadocian	496	477.7	Russian, Eugonocare (Pseudeugonocare) borealis trilobite zone; Canada, Elvinia to Missisquoia Zones; Irvingella tropica;Argentina, lower Tremadoc;	Whittington et al., 1997
110	Agnostida	Agnostina	Lotagnostus	Lotagnostus germanus (Matthew, 1901)	Cambrian-Ordovician	Jiangshanian-Tremadocian	493	477.7	Franconian; middle Chesley Drive Group (“MacNeil Formation”);Shallow Bay Formation, westem Newfoundland (BPN 240, BPC 290), Keithia schucherti and Phylacterus saylesi faunas; Levis Formation, Quebec
111	Agnostida	Agnostina	Trinodus	Trinodus elspethi (Raymond, 1925)	Ordovician	Tremadocian-Katian	485.4	445	Edinburg Formation, Virginia, USA	Ordovician trilobites of Argentina.(H. J. Harrington,1957)
112	Agnostida	Eodiscina	Calodiscus	Calodiscus meeki (Ford, 1873)	Cambian	Stage 3-Stage 4	521	513	Brown’s Pond Formation, (“Schodack Formation”), Troy, New York	Lower Cambrian (Branchian) eodiscoid trilobites from the lower Brigus Formation, Avalon Peninsula, Newfoundland, Canada (WESTROP, 2011)
113	Agnostida	Eodiscina	Neopagetina	Neopagetina rjonsnitzkii LERMONTOVA, 1940	Cambian	Stage 3-Stage 4	515	511		Whittington et al., 1997
114	Agnostida	Eodiscina	Hebediscus	Hebediscus williamsi	Cambian	Stage 3-Stage 4	521	511	Botomian; Mary’s Member, Brigus Formation, Brigus	Whittington et al., 1997
115	Agnostida	Agnostina	Gymnagnostus	Gymnagnostus gongros ROBISON & PANTOJA-ALOR, 1968	Cambrian-Ordovician	Stage 10-Tremadocian	486.5	477.7	Upper Cambrian: Mexico, Cordylodus proavus Zone; Bolivia, Neoparabolina argentina Zone； Tremadoc	Whittington et al., 1997
116	Agnostida	Agnostina	Geragnostella	Geragnostella fenhsiangensis Lu, 1975	Ordovician	Floian-Hirnantian	477.7	443.8	Czech Republic, Late Ordovician	Agnostid trilobites from the Arenig–Llanvirn of South China (Samuel T. Turvey，2005)
117	Agnostida	Agnostina	Novoagnostus	Novoagnostus longicollis (Raymond. 1925)	Ordovician	Sandbian	458.4	456.5	Middle Table Head Formation (Llanvirn), Newfoundland	A review of Ordovician agnostid genera (Trilobita) (Arne,1997)
118	Agnostida	Eodiscina	Alaskadiscus	Alaskadiscus spinosa PALMER, 1968	Cambian	Stage 3	521		USA (Alaska)	Whittington et al., 1997
