# Supplementary material for: Morphological Evolution and Extinction of Eodiscids and Agnostoid Arthropods
Source: Life (Basel). 2024 Dec 31;15(1):38. doi: 10.3390/life15010038 (PMC11766919; doi:10.3390/life15010038)
Supplement: Supplementary file 1 [file life-15-00038-s001.zip › S3-Sliders file.NTS]

" Sliders file
1 30 3 0
1 9 10
9 10 11
10 11 12
11 12 13
12 13 14
13 14 15
14 15 16
15 16 17
16 17 18
8 18 17
2 19 20
19 20 21
20 21 22
21 22 23
22 23 24
23 24 25
24 25 26
25 26 27
26 27 28
7 28 27
3 29 30
29 30 31
30 31 32
31 32 33
32 33 34
33 34 35
34 35 36
35 36 37
36 37 38
6 38 37
