# Supplementary material for: Morphological Evolution and Extinction of Eodiscids and Agnostoid Arthropods
Source: Life (Basel). 2024 Dec 31;15(1):38. doi: 10.3390/life15010038 (PMC11766919; doi:10.3390/life15010038)
Supplement: Supplementary file 1 [file life-15-00038-s001.zip › S5-PCA data.xlsx]

## Sheet: Sheet1
	PC 1	PC 2	PC 3	PC 4	PC 5	PC 6	PC 7	PC 8	PC 9	PC 10	PC 11	PC 12	PC 13	PC 14	PC 15	PC 16	PC 17	PC 18	PC 19	PC 20	PC 21	PC 22	PC 23	PC 24	PC 25	PC 26	PC 27	PC 28	PC 29	PC 30	PC 31	PC 32	PC 33	PC 34	PC 35	PC 36	PC 37	PC 38	PC 39	PC 40	PC 41	PC 42	PC 43	PC 44	PC 45	PC 46	PC 47	PC 48	PC 49
0	0.04537	-0.040731	0.039199	-0.011966	-0.0078752	-0.0040782	-0.0025553	-0.0025634	-0.005926	-0.011955	0.0079993	0.012149	-0.00077539	0.0062091	0.0039645	0.0069852	0.011131	-0.010469	0.0038414	0.0099263	-0.00020222	-0.0091916	-0.0039957	-0.0044684	-0.0030147	-0.00015916	0.0005667	0.00015202	-0.0022625	5.5179e-05	-0.0013508	-0.0029913	0.0013941	0.0022773	-0.00041419	-0.0010255	0.0015421	-1.0495e-05	0.00056039	0.0002084	0.0026183	-0.00099678	-0.00058027	-0.00065833	0.0017424	0.00045053	-6.2746e-05	0.00074165	1.1168e-06
1	0.0056756	-0.01382	0.015725	-0.014123	-0.01966	0.01947	0.028339	0.016734	-0.0035886	0.0062306	-0.015566	-0.0095966	0.0076976	-0.0016586	0.0019789	0.0053376	0.011569	0.014624	0.0049783	-0.0015873	0.0041607	-0.0032835	0.0008582	0.0016636	0.0068445	0.0029783	-0.00018409	0.00052912	-0.0029098	-0.0021966	-0.0066273	-0.0042585	-0.0024066	-0.0017656	0.0015677	0.0017314	0.0015138	0.00046711	-0.0001652	-0.0015294	-0.0033429	0.0025952	-0.0010057	-0.0013523	0.0029071	6.0313e-05	0.0014605	0.00030548	0.00040868
2	0.11235	-0.026417	-0.040547	0.091664	0.031939	0.010859	0.036756	-0.025082	0.005019	-0.0020542	-0.01719	0.0023733	0.0032132	-0.001772	0.013522	-0.0082235	0.018586	0.0058536	0.0089001	0.0029118	0.00099569	-0.001061	0.0033541	-0.0033184	0.0033768	0.0019195	-0.0036461	-0.0040635	-0.00031846	0.00479	-0.00091442	0.0049513	0.00067878	-0.0012235	0.0016274	-6.72e-05	1.2538e-05	-0.0020646	-0.0017608	0.0022573	-0.0013125	-0.00043992	0.0028863	0.00030294	-8.4641e-05	-0.0014944	-0.00050721	-0.00058916	-0.0013029
3	0.13864	0.084186	0.032625	0.03671	-0.0012596	0.0057143	-0.017419	0.021015	0.0099953	-0.0088812	0.0048713	-0.0082167	0.012556	-0.0056087	0.0027867	0.0049279	0.0027855	-0.011422	-0.007872	0.0021268	0.0069428	0.00019058	-0.0060549	0.0022958	0.0012121	0.0032607	0.00020629	0.0076795	0.0030319	-0.0035677	-0.0012363	0.00032715	0.00027615	-0.0025164	0.0019465	-0.0015677	-0.0013947	0.001701	-0.0017716	-0.00036719	0.0019881	-0.0017708	-0.00045033	-0.00036457	-2.0929e-05	-0.00023775	0.0016449	0.0010394	-0.0013773
4	0.039779	0.006767	-0.0012704	-0.018455	-0.028687	0.024738	0.010658	0.021643	-0.014719	-0.010501	-0.0098531	0.0088979	0.015841	-0.0089176	0.00762	0.010686	-0.0037645	0.0010294	-0.0056361	0.00021829	0.002596	0.0035551	0.00017364	0.004248	-0.00074852	-0.0017348	-0.0015695	-0.0040176	0.0025855	-0.0018297	0.00056934	-0.0012891	0.0022044	-0.0043271	0.0034216	0.00053546	0.0044477	0.0019869	-0.0010867	-0.0021455	-0.0017061	0.0011976	0.00067344	-0.0014256	0.0015483	-0.001122	0.00028506	-0.0011665	-0.0008832
5	0.036518	-0.035176	-0.0078706	-0.037552	-0.0035635	0.033913	0.040685	0.034487	0.0049913	0.029099	-0.005103	-0.029263	-0.0044563	-0.011291	-0.0055491	-0.0086089	0.0040937	0.0059754	-0.011752	-0.0067262	-0.0086073	0.0016701	-0.011891	0.0065719	-0.0041261	0.0010701	0.0038082	-0.00088964	-0.0032809	-0.0013178	-0.0015301	-0.0021209	0.00092884	-0.00088034	0.0016498	0.0024652	-0.00039757	0.0022783	0.0039041	-0.00036359	0.00025864	-0.0012467	0.0012728	0.00094812	-0.00085454	0.0023762	-0.0010267	0.00064351	-0.00022954
6	0.040443	0.02055	0.027447	0.007465	-0.016238	0.013315	-0.0099647	0.0027491	0.007505	0.0078017	-0.0025335	0.011564	0.010653	-0.011226	0.0016379	0.0044582	-0.00036364	0.00083745	-0.0050692	0.0049258	0.0061349	0.0055601	0.0023692	-0.0015896	-0.0072187	-0.0077784	0.0018453	-0.0012543	0.0063393	-0.0047496	-0.0024401	0.0047442	-0.0059351	-0.0036656	0.001985	-0.0012635	0.0010339	0.00196	-0.0050396	-0.0001236	0.00049557	-0.0010269	-0.00062393	0.0020789	-0.00030792	0.0004497	-0.0018462	0.00071764	0.00094876
7	-0.033282	-0.0046647	0.084779	-0.095543	-0.017176	-0.028851	0.023965	0.027163	-0.014265	1.9948e-06	-0.03465	0.00065551	-0.0024	-0.017388	-0.024687	0.0076788	-0.015243	0.0093842	-0.0030862	-0.008664	0.0094855	0.0018383	0.010443	0.00025926	-0.004791	0.0094509	-0.0028373	-0.0016067	-0.00051695	0.0016943	-0.0025693	0.0013481	0.0016971	-0.00057642	0.0015384	0.00046606	-0.0019858	-0.0016909	0.0019173	-0.0013321	0.0025136	-0.00090298	-0.000615	0.00097162	0.00201	-0.00098065	0.00070922	0.0015817	-0.00014234
8	0.018936	-0.010796	-0.019681	-0.047036	0.018556	0.043524	-0.0035556	0.064915	-0.0020324	0.023531	-0.006677	0.019278	-0.0089115	-0.0062815	-0.0025782	-0.014064	0.0080037	-0.00065225	-0.00016809	-0.014162	-0.0048942	-0.0013503	-0.0056248	-0.0078328	-0.0036437	-0.0096556	0.0028759	0.0015981	0.0033075	-0.0030015	-0.00062892	0.0004884	-0.00063523	-0.0022855	-0.0021764	-0.0012921	0.00015359	0.0016852	-0.0003118	-0.001654	0.00059146	-0.00055632	0.0006844	0.00032347	0.0004524	-0.000774	0.0013787	0.00040252	3.4516e-05
9	0.076892	-0.0026496	0.029309	0.020494	-0.0055714	0.021851	-0.0082133	-0.0098032	-0.020983	-0.017654	0.002798	0.0047826	0.0027037	0.0012877	-0.0016502	-0.0033842	-0.00072564	0.00091903	-0.0027741	-9.2916e-05	0.0033808	0.0024422	-0.006787	-0.0017354	-0.0026358	-0.00096143	-0.0015231	0.00012165	-0.0017313	0.0019257	-0.0013634	0.0023215	-0.00056794	0.00077921	-0.0015988	-0.0013646	-0.0016615	-0.00085338	-0.001956	-3.0431e-05	0.0008468	0.00023886	0.002035	0.001222	0.00046731	-0.00031575	0.0011848	0.00042343	0.00027023
10	0.046818	-0.014149	-0.022705	-0.02948	-0.0091121	0.026654	-0.0015368	0.017778	-0.0093721	0.009502	0.0020191	0.009246	8.4585e-05	-0.0060665	0.0034122	-0.0093896	0.0091643	-0.0058714	0.0029101	-0.00026238	0.00024284	0.0036428	-0.0035596	0.00075942	-0.0021019	-0.00025704	-0.0013985	0.0011045	-0.0052947	0.0026844	-0.00035171	-0.0034829	0.0045738	-0.00056249	0.0028483	-0.0031737	0.002907	-0.0011519	0.00096013	0.0013207	-0.0028066	-0.0012784	0.00040331	0.00090106	-0.00094401	0.00087222	0.00097324	0.00047163	0.00020909
11	0.0171	-0.047801	-0.0051866	-0.021678	-0.011667	0.029699	-0.0056803	0.016098	-0.016435	-0.0082054	-0.003262	-0.0027452	0.0053957	-0.0013309	-0.0053475	-0.00058924	0.0014676	0.0021634	-0.0019785	-0.0028586	-0.00066017	-0.0020157	0.0031097	-0.00028172	-0.0028078	0.00018505	-2.9457e-05	-0.00042472	-0.0018715	-0.0013224	-0.0045185	-0.00043969	0.0021972	0.00069317	0.0010452	0.0012116	0.00040691	-0.0019445	-0.00037114	-0.0014487	-0.0021224	-0.0014504	0.0007005	6.7407e-05	-0.00077105	-0.00034066	-0.0005473	6.5736e-05	5.022e-05
12	-0.0049442	0.1164	0.018217	-0.089674	0.042448	0.021633	0.0065703	-0.012556	-0.016932	0.014643	-0.00865	0.0058071	-0.0055476	-0.00045064	0.0042284	-0.010962	0.00084223	0.00071238	-0.0035552	0.0015619	0.016928	-0.0011052	0.0034771	-0.0015651	0.0029311	-0.0023174	-0.0042128	0.0019166	0.0089666	-0.0019649	0.0011386	0.002755	-0.0015853	0.0070801	0.0016313	0.0027859	0.00032628	-0.0014693	0.0031304	-4.7371e-05	-0.0016854	0.00044844	-0.00012283	-0.00029722	-0.00084194	-0.00039408	0.0011253	0.00082174	-0.00021984
13	0.057071	-0.069271	-0.019516	-0.035349	-0.021548	0.0036524	-0.0026593	-0.015526	-0.032304	-0.022826	0.014723	-0.021097	-0.0017548	0.0061845	0.0099054	0.018264	-0.00057621	-0.010845	-0.0040037	0.00010836	0.00098199	-0.0057202	-0.00029028	-0.0030487	0.0005003	-0.0071447	0.0048492	0.0012068	-0.0040637	0.0014735	0.0020747	-0.0033849	0.0036467	-0.0026301	-0.0014072	-0.0014713	-0.0014674	-0.002833	0.0010793	-0.00059227	-0.002986	-2.1359e-05	0.00029467	5.8673e-05	-0.00040049	-0.00046974	0.00057738	0.00017143	0.00054612
14	0.059864	-0.0021307	-0.064289	0.020404	-0.019583	-0.02854	0.022533	0.01519	0.00017154	0.0024875	-0.014916	0.025202	0.012658	-0.0016245	0.016793	-0.014063	-0.015865	-0.0025119	0.01822	0.00018686	-0.016917	0.0078494	-0.0086869	-0.01078	0.0043451	0.0055868	0.00042538	0.00030226	0.0044351	0.0016345	0.0021406	-0.003122	-0.0023938	0.0019381	0.0017587	-0.00089713	-0.0013831	0.00013363	0.00016323	0.0013418	0.0011906	0.0015072	-0.00026782	-0.00093897	-0.00057844	0.00060572	0.00089781	0.00045982	0.00081403
15	0.072866	-0.0021138	-0.055677	0.0080091	-0.004449	-0.01934	-0.0010209	0.023506	0.0063221	0.03597	-0.023867	0.0060311	0.0074477	-0.0091065	0.011254	-0.0022808	-0.015835	0.0010761	0.0059592	-0.0062219	-0.002814	0.0028981	-0.0053603	-0.0067123	0.0048768	0.00011627	0.0018439	0.0019723	-0.0036427	-0.0053828	0.0012479	-0.0015122	-0.00012768	9.0511e-05	-0.0017723	0.0020331	0.00019655	0.0030557	0.0047437	0.0012328	0.000648	0.00094542	0.00057079	0.00043501	0.00097669	0.0011772	-0.00085267	0.00017606	-0.0002983
16	0.091355	0.013521	-0.049726	-0.036494	-0.025223	0.0095207	-0.026182	0.00069337	0.019096	0.017586	-0.0085498	-0.014593	0.019102	-0.00074242	-0.00087348	0.0073553	-0.016876	0.0011496	0.010059	0.0017629	0.0035223	-0.0014484	0.0029651	-0.010363	0.0035631	-0.0019716	0.0018613	0.0057649	0.0030224	0.00011216	0.0028812	-0.0020508	0.0036007	-0.0011463	-0.0024546	0.00029975	0.0040642	-0.00044284	-0.0013085	-0.00070314	-0.0025182	-0.0019325	-0.0011001	0.0015152	-8.1657e-05	0.00016138	0.00059646	-0.00013325	-0.00091441
17	0.063773	0.037639	0.014447	0.0030379	-0.027069	0.020213	0.021624	-0.019743	0.018688	0.0090003	0.0018352	0.018232	0.0018626	0.006598	0.017043	0.011517	0.0081276	-0.0061421	-0.0037565	-0.00063092	0.0042068	-0.0038208	-0.0049392	-0.0039616	-0.0023395	-0.0050701	0.00037036	0.00028212	0.0022402	0.001436	0.0055858	0.0011166	-0.00012637	-0.00085055	0.0011296	0.00036561	-0.0024728	0.00072384	-8.039e-05	0.0020625	-0.0025375	0.0013108	-0.00037726	-0.00044841	-0.00011276	-0.00065074	0.001245	-0.0003601	-0.00043217
18	0.054059	-0.0082254	0.0015402	-0.020829	-0.025551	0.0087786	-0.007509	0.0064724	-0.0057505	-0.01253	-0.0010479	0.015868	0.0067997	-0.0029775	0.0031671	-0.0014544	-0.0054346	0.0062736	-0.0023672	0.006711	-0.0027779	0.0050389	-0.0079632	-0.0037084	-0.0070045	-0.0027793	-0.0041246	-0.00053582	-0.00086511	-0.0021215	-0.0017078	0.0031302	0.001105	-0.0025658	0.0066509	0.00016029	0.00016944	0.001274	-0.0017542	-0.0014281	-0.00063245	-3.1098e-05	0.0014944	0.0012196	5.3336e-05	0.0011552	-0.00088519	0.00065076	-0.00048684
19	-0.027478	0.0021427	0.043812	-0.012678	-0.057292	0.011275	0.045339	-0.023105	-0.022283	0.011154	-0.0063292	0.031426	0.014591	0.0042399	0.011336	0.0069889	-0.0038481	-0.0050483	-0.0083532	-0.00362	-0.00036775	-0.00019034	0.0019964	-0.0036168	-0.0035704	-0.0029755	0.0014113	-0.0022969	0.003325	-0.0037244	0.0006128	-0.00017396	-0.0044228	0.00029445	0.00041222	-0.0016241	-0.00075063	0.0054435	-0.00017435	0.0017943	-0.0007396	0.0015132	-0.00046452	-0.00074765	-0.00076468	2.1607e-05	-0.0013189	0.00060022	0.00018162
20	0.049389	0.010807	0.01384	0.024178	-0.0057941	0.016107	-0.031709	-0.011035	-0.021998	0.013851	0.0089649	0.02592	0.0014184	-0.0017468	0.0066519	-0.0025633	-0.011439	0.0044553	0.0042612	0.0027013	0.0053024	0.012573	0.0031418	0.001325	0.0056335	-0.0018401	-0.001742	0.0027471	0.0032678	0.001198	-0.00084213	0.0010391	0.00061058	0.0030131	-0.0046536	-0.0028414	0.0020747	0.0025562	0.00069479	0.0011835	0.0013025	0.0010051	-0.0018829	0.0010587	0.00092388	-0.0001671	-0.00053832	0.0012058	0.0012144
21	0.020835	-0.070222	-0.0064303	-0.042319	-0.01102	0.016868	0.0084197	-0.019879	-0.026936	-0.022891	0.015128	0.0032288	-0.003681	0.0024582	-0.0031952	-0.0026274	0.0044558	0.014139	-0.0060812	0.01342	-0.0018355	0.0011352	0.011393	-0.004012	-0.0068774	-0.0043841	0.00084581	-0.0055243	0.0053123	-0.00069078	-0.00080146	0.0027679	-0.002516	-0.0025369	0.0015418	0.0054951	-0.0019528	-6.0809e-05	-0.0010976	0.00084521	0.00048268	0.0018592	0.00019568	-0.00090903	-0.00032114	0.00074803	-0.00016674	0.00053996	0.00060711
22	0.097039	0.046978	-0.058048	-0.0085363	-0.0073338	0.04984	-0.029327	0.014755	0.010684	-0.0067505	-0.0012746	0.024954	0.0030557	-0.0066613	-0.003584	-0.030549	0.007615	0.0029709	0.0051894	0.0024536	0.0021184	0.0058334	0.004033	0.0014112	-0.0029599	0.0041533	-0.0028662	0.00069673	0.0015224	0.0024052	0.0017303	-0.00097002	-0.0020357	0.00010583	-0.0021254	-0.0025767	-0.00026719	-0.0027335	0.00084159	-0.00053993	0.00072562	0.00080183	0.00010711	-0.00079145	0.00034394	0.0010722	-0.00047002	-0.00070439	0.00017629
23	0.10355	0.046961	-0.036419	0.018253	0.0015298	-0.041502	0.016096	-0.0039439	-0.025311	0.0015743	-0.0096167	0.0021592	0.0037541	-0.0074504	0.021038	-0.007555	-0.00029634	-0.0090422	0.0061271	0.0031222	-0.0020733	0.003445	0.0032379	-0.002701	-0.0002446	0.0019357	-0.0038517	-0.0011246	-0.004448	-0.00043434	1.0209e-05	-0.0021189	1.0523e-05	0.00098956	0.00063181	-0.0011581	-0.0012373	-0.0037711	0.00023785	0.0024036	0.0015402	0.0031305	0.0014306	5.8124e-06	0.0005495	0.00070112	-0.0015116	0.00082925	-0.00076147
24	0.035022	-0.022903	-0.0025246	-0.032681	0.0085832	-0.0038459	-0.0022387	0.01739	-0.014491	0.008215	0.025371	0.015754	-0.0092649	0.0066816	0.0060237	0.0016891	0.0070458	-0.0029356	0.009533	0.0085251	0.0056017	-0.0013506	-0.0019539	-0.0059183	-0.0012006	-0.00085642	-0.0035714	0.0048308	0.0019992	0.0086118	-0.004487	-0.0019187	-0.0038481	-0.00015247	-0.0034571	0.0065222	-0.0014818	0.00068468	7.2198e-05	-0.0023635	-0.00093542	-0.0033016	-0.00069054	-0.0011049	-0.00010245	0.00045994	-0.0010465	-0.0010351	-0.00024101
25	0.048352	-0.04053	-0.030087	-0.016005	-0.011122	0.028353	-0.0078384	-0.0090843	-0.019796	-0.0098639	0.012321	0.0014082	-0.0067135	-0.0050897	0.0078487	-0.00059899	0.0043932	-0.0030737	0.0011675	0.00081052	-0.0066863	-0.0012001	0.0053027	-0.0031636	0.003512	-0.0043139	0.0017784	-0.002732	0.0018758	0.0057633	-0.0056142	0.00032555	0.001215	-0.0019998	-0.0026281	-0.0022698	0.00029741	-0.00047156	0.0012668	0.000821	0.00086118	-0.00025113	-0.00065182	-0.00069999	0.00054736	0.00058137	-0.0010826	0.00016129	-8.0019e-05
26	0.053111	-0.010954	0.0027788	0.024142	-0.019797	0.019256	0.025096	0.0074973	-0.010085	-0.0089613	0.0077543	-0.014049	0.0024092	0.0054301	0.0093282	0.0050962	0.011615	0.0013599	0.0030827	-0.0047056	0.0017681	0.0030721	0.0031703	0.0051325	0.0013899	0.0052956	0.0026904	-0.0021144	0.0010025	0.0042081	-0.0049412	-0.0041848	-0.0023326	0.00091588	-0.00053879	-0.001922	-0.0031295	0.002265	-0.00075744	0.00057859	0.00057006	-4.768e-05	0.00088505	2.0342e-05	0.0013811	-0.00038027	0.00039754	0.00045936	0.0017564
27	0.045552	-0.022456	0.0031242	-0.0059392	-0.018624	0.0081653	0.015454	0.0061165	-0.012443	0.017617	0.0061051	-0.0019398	-0.0078057	0.0035561	0.0049494	0.00049368	0.0023781	0.00096298	-0.0023678	-0.00353	0.0012299	0.0055186	-0.0043944	-0.0023261	0.0014983	-0.0020343	0.0035555	-0.00037406	-0.0019047	-0.0029542	-0.0037924	-0.00072637	0.0010845	0.0011588	-4.977e-05	-0.0044776	-0.00045287	0.0012114	0.00018348	0.0011096	-0.001351	0.00057377	-0.0015154	0.00025739	-0.0014599	0.00047304	-0.0011792	0.00051127	0.00039683
28	0.079546	-0.015677	0.0011941	-0.023417	-0.026156	-0.00344	0.010043	-0.029954	-0.0084998	0.0014602	0.0076776	0.0073117	-0.0016599	0.010167	0.017937	0.0048171	0.0063629	-0.0012115	0.0087731	-0.002028	-0.0026337	-0.00033633	0.0014845	-0.0058722	-0.010461	-0.0061628	0.0035871	-0.006066	0.0066462	0.00054358	0.0035772	-0.0012433	0.0066814	0.0026651	0.0027134	0.0017922	-0.0013947	4.03e-05	0.0013317	0.00088483	-0.00032345	-0.00092628	0.00010574	0.00027533	0.0014753	-0.00062349	0.00017546	0.00065988	0.00052168
29	0.11493	0.022533	-0.018249	0.055471	0.04278	-0.035118	-0.00074836	0.011182	0.009879	-0.026866	-0.011279	0.0049252	0.0036333	-0.0050601	0.0051621	-0.0092344	-0.017542	-0.0036921	-0.00033137	0.0021282	-0.0019116	0.0015047	-0.00099218	0.0030104	-0.0040767	0.0010663	-0.00040238	0.0015723	-0.00061949	0.0033353	0.00092291	-0.0011903	-0.00039806	-0.00090389	0.0015589	0.00079082	0.00052132	-0.0024496	-0.0015139	-0.0021771	1.594e-05	-0.00083418	0.0016542	-0.0013259	0.00078885	0.00088801	0.0014134	0.00055092	0.0011443
30	0.10537	-0.017921	-0.019088	-0.017355	0.03773	0.058355	-0.034849	0.0088976	-0.007528	-0.0077334	0.0052412	0.010655	-0.016327	0.0070614	-0.016736	-0.036704	0.01463	-0.0094371	-0.0036825	-0.010472	-0.0085914	-0.003998	0.0022284	-0.0044545	0.0031849	-0.0023938	0.002264	-0.0043649	0.0016002	-0.0054745	0.003492	-0.0013985	-0.0025263	-0.0016734	0.0023748	-0.00071016	0.0019334	-0.0013873	0.00031236	0.00071303	-6.1785e-05	-0.00080641	0.0013055	0.0002989	0.00069226	-0.0016503	0.00086861	-0.0010344	-0.00062115
31	-0.0092703	0.011561	0.010338	0.020825	-0.039902	0.032631	0.01906	-0.01207	-0.0082329	0.02306	0.0034497	0.0087565	0.018244	-0.0087435	-0.0035383	-0.0031229	-0.00049498	-0.0015471	-0.020459	-0.0027652	0.0014212	-0.0056037	0.0039562	0.0033801	0.0067602	-0.0012985	0.0023611	0.0040723	-0.0052167	-0.0036435	0.0029778	-3.5273e-05	0.000416	-0.00084731	-0.0010592	0.0011335	-0.0006736	-0.0034813	8.5623e-06	0.0010535	-0.0021348	0.0013141	-0.0013305	0.0003693	-0.0002856	0.0021278	0.00018867	-0.00098586	0.00047664
32	0.028566	0.024303	0.043272	-0.0237	-0.015737	-0.0080772	0.0040062	0.021328	0.035939	0.00053466	0.010355	0.042264	-0.025227	0.01096	0.017789	0.014219	0.00018164	0.0012389	-0.0046101	-0.0014045	0.0037489	-0.0045069	-0.0018222	0.0040352	0.01445	-0.004993	-0.0050136	0.00053132	-0.0054952	0.0014623	-0.0018643	0.0033078	0.00083025	-0.0034591	0.003748	0.00016154	-0.0019109	0.0011246	0.0049043	-0.00045115	-0.0016509	6.6249e-05	0.00051054	-0.0011458	0.0013886	-0.000765	-0.00096048	-0.00064841	0.0004372
33	0.096274	0.0015248	-0.055529	0.026947	0.050629	-0.020666	-0.010934	0.0012764	0.0089945	-0.029569	-0.014935	0.0051853	-0.0095314	0.0050796	0.0002205	-0.013015	-0.017345	0.0016289	-0.007325	-0.0044963	0.00098893	0.0025605	0.0013826	0.00037716	0.0046153	-0.0040697	0.0057656	0.0015041	0.0018292	-5.9931e-05	-4.027e-06	0.0036487	-8.8333e-05	-0.0012119	-0.0039048	0.001635	0.0027461	0.0043587	0.0007913	0.0026052	-0.00034454	0.00010628	-0.0010284	-0.0018494	0.00090514	-0.0027454	-0.0001213	0.00025505	0.00093954
34	0.050812	-0.030456	0.022998	0.016439	-0.022324	0.029567	-0.012569	0.0024696	-0.0078561	-0.020463	-0.0083154	0.01611	0.010262	-0.0029213	-0.00619	-0.0019511	0.0059256	-0.00058703	0.0022305	0.0093763	0.0018302	0.0036677	-0.0022605	-0.0031425	0.00073403	0.0065833	0.0015917	0.001276	-0.0027263	0.00043306	-6.8481e-05	-0.0012675	0.0016096	-0.0004041	-0.00093079	-0.0028035	0.0035214	0.00012573	0.00058279	-0.0025023	-0.0022524	0.00085243	-0.0024287	-0.0011901	0.00042961	-0.00093045	-0.0010409	-0.00047713	-0.0013817
35	0.12799	-0.041583	0.015297	0.044075	0.088115	-0.042205	-0.0042853	0.029157	0.0075864	-0.014635	-0.0072612	0.0076552	-0.013478	-0.0026704	0.0057343	0.0084814	-0.0083824	-0.0029368	-0.010852	0.0029683	0.0046822	-0.00073538	0.0094988	0.013613	-0.0032149	-0.0041071	-0.0012011	-0.0026038	0.0048266	-0.004318	-0.0010815	-0.0031914	-0.0028866	0.001531	0.0015643	-0.00019624	0.00074074	-0.0020855	-0.00011225	-0.00091867	-0.00071133	0.00047356	0.0007716	-0.0028861	-0.0013511	0.0019784	-0.00093648	-0.0010943	-0.00018506
36	0.10736	-0.045552	0.047865	0.0038912	0.014707	0.012029	-0.040252	0.014483	-0.017869	-0.026944	0.0010779	-0.0063579	0.0016421	0.0010782	-0.01108	0.002402	-0.0069934	-0.0042817	-0.0066049	0.001881	-0.00013665	0.0054984	-0.00086731	0.00016965	0.0043741	-0.00062015	-0.00096322	0.0031464	-0.0031635	-0.0017141	-0.0049565	0.0040776	-0.0023222	0.0020755	-0.00074475	-0.0034089	-0.00027919	0.0032107	-0.0021243	0.0036041	0.000203	-0.00058857	0.00089242	-0.00018525	-0.0016267	0.0010576	0.00076021	0.00070915	-0.00091448
37	0.070902	0.099858	0.023578	-0.071107	-0.0093703	-0.011077	0.0032702	-0.050141	-0.016101	-0.015342	-0.026606	-0.015363	-0.0099172	0.021771	0.00863	0.00085134	-0.0086265	0.0069323	-0.0034333	-0.010783	0.003575	0.00046499	-0.0021303	-0.0031181	-0.00072614	-0.0036125	0.0031904	0.00094138	0.0010452	-0.0019663	-0.00058687	1.8014e-05	0.0018325	0.00093761	7.1422e-06	0.0020634	-0.0029541	-0.0010856	-0.00096803	0.00049397	0.001332	-0.0003221	0.001107	-0.00083159	0.00038736	0.0012658	-0.00089377	-0.0012339	-0.00064208
38	0.16731	0.14895	0.061432	-0.075605	0.035941	-0.021979	-0.015473	-0.028706	0.015396	0.0017405	-0.024171	-0.018597	0.0044186	0.0068582	0.0086712	-0.004069	0.00024744	0.0044371	0.0021136	0.0019364	0.0015412	0.0040019	-0.0030284	0.00092172	0.00070007	0.0044154	-0.0024608	-0.0041882	0.0020389	0.00070307	-0.00049056	-0.00055428	0.0022781	-0.00086087	-0.0012718	-0.0016679	-0.0011743	0.00098391	1.4629e-06	0.00162	0.0017678	-0.0012676	0.0022032	0.0016957	0.001527	0.00096589	0.00048158	-0.0008095	2.0106e-05
39	0.02751	-0.019677	0.021474	-0.014441	-0.015861	0.027929	0.0042338	0.016693	-0.0031032	0.001238	-0.010768	0.0028574	0.0009912	0.001291	-0.0062841	0.002581	-0.0031538	-0.0010334	-0.0050425	-0.0063748	0.0041557	0.0052538	0.0067101	0.0022662	0.0056801	0.0075978	0.00044344	0.00025044	-0.0020842	-0.00088053	-0.00041943	-0.0018958	-0.0031196	0.00514	0.0028325	0.00017988	-0.0034472	-0.0012879	-0.0010554	-0.00020422	0.00019884	-0.00087872	0.0011436	-0.00085339	0.0004364	-3.7667e-05	0.00163	0.00036042	0.0002834
40	0.013852	0.0095344	0.0080798	0.016576	-0.036887	0.027173	0.02019	-0.016799	-0.0090087	-3.9434e-05	-0.0047337	-0.0088318	0.0079716	-0.0026566	-0.0034076	0.0015142	-0.0047751	0.0030846	-0.00061629	-0.0034947	-0.00153	0.0014042	0.006923	-0.00016764	0.0024062	0.00096234	-0.00014251	0.00028103	-0.00021118	0.0028983	0.00082503	-0.00075108	-0.0042521	0.0018395	-0.0021587	-0.00069773	-0.0022718	-0.00012158	-0.0018366	0.00085461	0.00048448	0.0020134	0.00023917	-0.002038	-0.0004322	0.00014886	0.0012871	-0.00071075	-0.00020357
41	0.072378	-0.02879	-0.0025625	0.017292	-0.041418	-0.01019	0.0052324	-0.011948	-0.0076624	0.0063019	0.013315	0.0055657	0.0030553	0.015521	0.010248	-0.0050698	-0.0034713	0.020147	0.0049835	0.0041082	-0.0099354	0.0051921	0.0051817	0.009704	-0.0094194	0.0043559	0.0014571	-0.0071282	-0.0024971	-0.0026872	0.0057427	-0.002861	0.00054136	-0.002609	-0.0025995	0.0032663	0.00083246	0.00053172	0.0026109	-0.0019883	-0.00080444	0.00080342	-0.00081761	0.00076194	-0.002216	2.727e-05	0.0028035	0.0011179	-0.00051197
42	0.17367	-0.010536	-0.06631	0.065859	0.025164	-0.0079402	0.011709	-0.0060891	0.0083313	-0.0040461	-0.0015043	-0.013528	0.0053195	-0.0085117	0.017449	0.00083179	0.0062543	-0.0063386	-0.00013437	0.0039845	-0.00036401	-0.0060778	-0.0016971	0.0016898	0.0038432	0.0036679	-0.00063439	0.00021439	-0.0036725	-0.0015915	-0.0017573	0.0049071	0.0029045	-0.0023174	-0.0014009	0.0011857	-0.0012597	-0.0022529	-0.0030493	0.0010286	0.0011593	-0.0010724	-0.0005385	-0.00089343	-0.00026427	0.00030816	7.6017e-06	0.00080667	-0.00064286
43	0.068617	-0.07186	-0.020155	0.014782	-0.021589	0.023044	-0.0058029	0.0030247	-0.020472	-0.013831	0.0070707	-0.0089591	-0.0087914	0.014508	-0.00047872	0.0025067	0.002133	-0.0032831	-0.0006354	-0.004977	0.0085584	0.0038275	0.0054203	0.0033042	-0.0010857	0.0079578	0.00063384	-0.0037702	-0.001416	-0.0021972	-0.00088783	-0.002986	-0.00092643	0.0041483	-0.00083071	-0.0030406	0.001428	0.00029074	-0.00036953	-0.00019392	-0.0001069	0.0005501	-0.00090688	0.0006864	9.1795e-05	-0.00063612	-0.0013169	-0.00048911	-4.4366e-05
44	0.13544	-0.025425	0.004196	0.093241	-0.023023	-0.00041362	-0.023057	0.026195	-0.011736	0.017661	0.0066388	-0.021879	-0.0055975	0.014838	0.0038606	0.0089729	-0.0039353	0.004017	0.012526	-0.011719	0.0017438	0.00083178	-0.00088315	-0.00019101	0.0077845	-0.0020435	-0.0027954	-0.0034476	0.00039178	-0.003169	-0.00083294	0.00092705	0.0027924	0.00089457	-0.0019847	0.0028271	0.00067036	-0.0039071	0.0016056	-0.0009877	0.0019609	0.00032479	0.00024798	-0.00055424	0.0012795	-0.00044191	-0.0014936	0.0010873	-0.00060671
45	0.069866	-0.0098599	-0.043428	0.023439	-0.041355	0.0054063	-0.029792	0.029281	0.040229	-0.0023666	-0.0061828	-0.0021315	0.015871	0.0042551	-0.0058291	0.0067826	0.0054282	0.0093569	0.013243	0.0063895	0.00054312	-0.006436	0.0028565	-0.0010995	-0.0021168	0.0037261	0.0047865	-0.00081786	0.0053153	-0.00017364	-0.0032246	-0.0022625	-0.0019254	-0.00072914	0.0041085	0.0032351	0.0032406	-0.0026872	-0.00047059	0.0040973	0.0032052	0.00029206	-0.0027126	0.0025189	0.00037967	0.0020242	0.00034878	-0.0014718	0.00091556
46	0.10394	0.014969	-0.033889	-0.096219	-0.020041	-0.012566	0.021934	-0.037026	0.022085	-0.025236	0.0094754	-0.020614	-0.01159	0.028955	0.013463	0.016722	-0.006037	0.0028247	0.0027519	0.0052599	-0.0057728	-0.0093903	-0.011086	0.0015775	0.014159	0.0089734	-0.005169	-0.0028926	0.0032554	-0.00076338	0.001395	0.0008298	-0.0052103	0.00091234	0.0011371	-0.0018503	0.00042732	0.0003792	-0.0024854	-1.8826e-05	-0.0013954	-0.0018343	-0.00040799	0.0020654	-0.0015285	-0.00054911	0.00052652	0.00029459	-0.00052501
47	0.011006	0.0014663	-0.005283	0.019124	-0.043171	0.026771	0.0012601	0.0079514	-0.019308	-0.00040176	-0.0083749	0.007075	0.010796	-0.011306	0.0050271	0.01096	-0.0017054	-0.0084517	-0.0059146	-0.0013659	0.0071747	0.00036179	-0.0032591	0.0046898	0.0039925	0.0037034	0.00045486	-0.0030687	0.00018636	-0.0015136	0.001395	-0.0019397	-0.0001645	0.0028928	0.00017297	0.0010432	0.0017271	0.0019545	-0.00083	-0.00062819	0.0030847	-0.00092284	-0.0012767	-0.00017646	0.002024	-0.00049542	0.00097639	-0.0014364	-0.00062757
48	-0.016514	-0.18054	0.10779	-0.037544	-0.0043382	-0.034029	-0.014813	-0.027484	0.036779	-0.035965	0.035333	-0.0051775	0.0071306	-0.041347	-0.0036366	-0.033778	-0.0015904	-0.010531	0.013605	-0.023337	0.012465	-0.0079158	0.0019076	-0.0016512	0.0072129	0.0048849	0.003114	0.00076034	0.0018216	0.0048177	0.0026015	0.00072324	0.006297	0.0020087	0.0028966	0.0027851	-0.002584	0.0058448	-0.0026369	-0.00050542	-0.00037526	0.0024166	0.00012927	-0.00021498	-0.00090789	0.0016746	-0.00028393	1.2211e-05	-0.00037376
49	-0.095798	0.00081513	-0.084671	0.043715	-0.01254	0.019437	-0.002393	-0.003519	0.015692	0.0034872	-0.0126	0.018244	0.0062173	-0.020844	0.001996	0.010045	-0.0087829	-0.016319	-0.0034631	0.00077514	0.00372	-0.0010321	0.0047891	0.00039135	0.00078463	0.00012508	-0.00060846	0.0020303	0.0045062	0.0013374	-0.0022388	0.0021302	0.0017127	-0.00010998	0.0021035	0.00065774	0.00091632	-0.0028626	0.00096293	-0.0013665	0.00040588	2.205e-05	0.00043549	-0.00034239	-0.0016688	-0.00047769	0.0015251	0.00095577	0.00098071
50	-0.16933	-0.054844	0.027294	0.045014	-0.046162	0.070028	0.027477	-0.020561	0.039248	-0.0010324	-0.0073612	0.014542	-0.01762	-0.0058736	-0.018109	0.0074275	0.0054524	-0.0148	0.00021657	0.0085445	-0.0099163	0.00018544	0.0059454	0.0039686	0.0010557	0.0050687	0.00029062	-0.00021348	0.0085684	-0.00074116	0.001762	-0.0023371	0.0009169	0.0023682	-0.0038247	0.00088943	0.0021218	-0.00021793	0.002215	0.0028651	0.00075785	-0.0013596	0.0024051	-0.00093521	-0.00069779	9.2736e-06	-0.00059749	0.0011266	-0.0011246
51	-0.045877	0.037192	0.033623	0.011043	-0.045484	-0.034583	-0.016214	-0.010094	-0.0091219	-0.0036155	-0.00684	0.0057404	-0.015485	0.003121	-0.0090027	-0.0082739	-0.0014899	-0.00065073	0.01102	0.0029775	-0.0072689	-0.0033407	-0.017353	0.0075083	0.00028733	0.0028381	-0.0011413	-0.0016349	-0.0036012	-0.00075914	0.001633	-0.00028297	-0.0017523	-0.00017293	0.0020248	0.0028285	0.0034598	0.00084591	-0.0023247	-0.0027719	-0.0013503	0.00059462	0.00081912	-0.0019743	-0.00057276	-0.00042959	-0.00051966	0.0016762	0.0015378
52	-0.14582	0.013463	-0.00077276	-0.0044307	-0.05985	0.040634	0.014631	-0.0054164	-0.010018	-0.037821	-0.034702	0.0044801	-0.0042835	-0.013623	-0.011682	0.008551	0.0054004	0.0060103	0.0070523	-0.0066832	0.0048817	-0.0030453	-0.014971	0.0017156	-0.0025999	-0.002507	-0.0013109	-0.00050205	-0.00032859	0.0051369	-8.7076e-05	0.0038235	-0.0018961	-0.0042694	-0.005685	0.00018584	0.00024669	0.00013156	0.0026001	0.00050174	0.0019548	3.6367e-05	0.001914	-2.6127e-05	-0.00022419	0.0022269	0.0007706	-0.00053973	-0.0011485
53	-0.16913	0.066948	-0.031145	0.016771	-0.023831	0.0061959	-0.0012995	-0.019834	-0.024336	-0.016757	0.03109	0.012345	-0.055438	-0.029464	-0.0019248	-0.0024786	-0.012749	0.012801	0.020023	0.0053044	-0.0018378	-0.0057797	-0.00010548	0.0079139	-0.00016048	0.0014776	0.0063269	0.0045197	0.0017502	-0.0022138	-0.0026453	0.0024645	-0.0021311	-0.0025942	0.001939	-0.0005278	-0.00099821	-0.0011964	0.0010445	0.0010271	-0.00045337	0.0010437	-0.00024011	0.00030151	9.8496e-05	0.00011671	0.00063764	-0.0005898	-0.00027964
54	-0.14363	0.0093298	-0.011864	-0.01766	-0.060115	-0.019868	0.038501	0.025249	0.021564	0.026393	-0.010308	-0.022569	-0.01294	0.0049652	-0.017805	0.0072774	0.0018402	-0.00032292	0.020403	0.0025562	0.0065647	-0.0015769	0.012287	-0.0085638	-0.0033604	-0.0071279	0.0026291	0.004438	-0.0012362	-9.5092e-05	0.0058988	-0.0014396	-0.002571	0.0027792	-0.00025037	-0.0054669	-0.00094143	0.00018755	-0.0032084	-0.0041092	0.0012746	-0.00029439	0.0030803	-0.0022697	9.4964e-05	-0.00048569	-0.00077098	-0.00078261	-0.00028242
55	-0.20017	0.036926	0.05449	0.012931	-0.023849	-0.03955	-0.014067	-0.004581	-0.015251	-0.030249	0.023232	-0.0027743	-0.024318	0.020131	-0.0093052	-0.00075436	0.0051473	-0.0015741	0.00034827	0.0017021	-0.0021593	0.010647	0.0035998	-0.0051958	0.0036489	0.0017156	0.0083604	0.00045735	0.001508	-0.0015156	-0.0031849	0.0016258	0.0015667	-0.0014466	0.0032684	-0.0023328	-0.00051469	-0.0026299	0.0014434	-0.0011031	0.0013058	0.0022797	-0.0011897	0.0020928	-0.00019042	0.00097676	5.2271e-05	-0.00092278	7.0981e-05
56	0.010044	-0.029931	0.0049266	-0.090327	0.0040007	-0.015458	0.043199	0.059832	-0.02456	0.020136	0.0070353	-0.01452	-0.0035143	-0.026118	-0.0056827	0.0020513	-0.0032277	-0.00014292	-0.00086434	0.0093213	-0.0053737	0.0039984	0.0021694	0.0078912	0.004031	-0.003928	-0.0061098	-0.00089773	0.0051026	0.0074387	0.0032503	-0.0016226	0.0011711	-0.0030534	-0.0020181	-0.0002218	0.0024091	0.00072806	-0.0008373	0.0032172	0.0010128	0.0011392	-0.00091306	0.00069438	-0.0023195	-0.001778	-0.00076362	-0.00038216	-0.00066467
57	0.053517	0.062582	0.055101	-0.043859	-0.01163	-0.021307	0.013879	0.020484	0.015332	0.0063199	-0.017097	0.0041703	-0.0092687	-0.0035499	-0.013012	-0.00049707	-0.0029604	-0.010885	-0.0035769	0.0082282	0.0028591	0.0098673	-0.0021712	-0.00071987	0.0044963	-0.00071198	0.00025932	-0.0022251	0.0002127	0.0045974	0.0039278	0.001536	-0.0030791	0.0011435	0.0038529	-0.00059204	-0.0058504	-0.0021415	0.0044466	-0.0007631	-0.0027662	0.00035324	-0.00092565	0.0012545	-0.0010528	0.000363	-0.00081998	0.00078501	0.00027085
58	0.067238	-0.051683	-0.037715	-0.026051	-0.017126	0.0082114	-0.02129	-0.0036397	-0.023477	-0.020049	0.017329	-0.0051958	0.0068105	0.0071056	0.0056803	0.0056674	-0.0058674	-0.002251	0.0023381	0.0019343	0.0012335	-0.0058604	0.005035	-0.0032992	0.0042609	-0.0039016	0.00034675	0.0014545	-0.0018974	-0.0041224	0.0015399	-0.0016382	0.00086218	0.0015739	0.00015867	-0.0009311	0.00094056	-0.00068791	-0.00021096	-6.3782e-05	-9.353e-05	0.00090782	0.0022306	0.00014779	-0.00013155	-0.00092848	-0.0019932	0.00048129	0.00059417
59	0.089946	0.06471	-0.009954	0.001155	-0.021401	0.016794	-0.029658	-0.01481	-0.0029728	-0.014059	-0.013125	-0.014193	-0.0010147	0.0070435	-0.0048625	-0.00090124	-0.015864	-0.0033404	-0.0010723	-0.011118	0.0039416	0.0046436	0.0049529	0.0024747	-0.00024451	9.8395e-05	0.0015525	0.0032584	0.0047212	0.0044533	-0.00046343	-0.0001583	0.0020655	-0.0054199	-0.0013781	0.00090889	0.00025067	-0.0019638	-0.00025617	0.00053947	-0.0028024	-0.0020516	-0.00086921	-0.00043808	-0.00023255	0.0015117	-0.0014428	-0.00059355	0.00074416
60	0.13842	0.036675	-0.082937	-0.030203	0.090493	-0.012435	0.03727	-0.029107	0.0026975	0.028249	0.040202	0.026758	0.031762	-0.0058541	-0.041664	0.026228	-0.004589	-0.0034595	0.0099798	-0.012355	-0.0051373	0.0030856	-0.00090431	0.0019072	0.0024816	0.0018158	-0.0021065	-0.0026157	-0.0019753	-0.0018211	0.0027447	-0.00049322	-0.0017632	0.0029305	-0.001906	0.00072304	-0.00061058	-0.0008084	-0.0011631	-0.0014512	-0.00011797	0.001099	-0.00033427	6.0887e-05	-7.9204e-05	0.00080522	-0.00071156	0.00024971	0.0010371
61	0.032215	-0.025215	0.021302	-0.056393	-0.0069994	-0.0077334	0.01433	0.036246	-0.032089	-0.0079398	0.0027463	0.0082776	-0.0031733	-0.021111	-0.0036696	0.0077532	-0.0085401	-0.0042088	-0.0045869	0.0046453	0.00048384	-0.0077621	-0.0024946	0.0012609	-0.001577	-0.0036206	-0.003442	-0.0028492	-0.00077746	0.0034773	0.0036616	0.0017176	0.00081986	-0.00026593	-0.00072724	-0.0014447	0.0020677	-0.0028065	-0.0025754	-0.00027934	0.00051262	0.0025899	-0.00013344	0.0017894	0.0014416	0.00026188	0.00032941	-0.0011429	0.00025856
62	0.056584	-0.013797	0.01684	0.053827	-0.039693	0.028584	0.014927	0.0062582	0.0107	-0.0049185	-0.0036659	0.0071299	-0.0056644	0.019572	-0.00017283	-0.0015686	-0.0027197	0.0099042	0.0066448	-0.0072549	-0.0028472	0.004944	-0.0023235	0.0017006	-0.0072035	0.0023339	0.00050522	-0.0032596	-0.00059891	1.3159e-05	0.0029361	0.0051304	0.00074742	0.0024358	0.0020009	0.0012675	0.001775	0.0014846	-0.00060753	-0.0010021	0.00065079	-0.0019213	-0.00073247	-0.001981	-0.00091432	-0.00021875	-0.00078939	-0.0013896	-0.00079085
63	0.0026198	-0.010651	0.048549	-0.020342	-0.033497	-0.022213	0.011786	0.018498	0.014091	-0.012886	-0.0047554	0.021271	0.0027988	0.0048181	-0.0087472	-0.0070999	0.00145	0.022485	0.0048758	0.0084399	0.00046889	0.0056216	0.003131	0.0010277	0.0029767	-0.0065759	-0.00071244	0.0052487	-0.010129	-0.00019496	0.0021989	0.0032175	0.0046891	0.0027557	0.00022451	-0.0012693	0.00018498	-0.0010647	0.00095168	0.0034837	0.00097797	-0.00094097	-0.00018159	-0.00030564	-0.0018846	-0.0016518	0.00050936	-0.0016797	0.00095928
64	0.037366	-0.043759	0.0091943	-0.038265	0.0056993	0.0081806	-0.012246	0.013601	0.0046877	-0.0007688	0.018308	0.017557	0.0021305	0.010832	0.0033703	0.0029488	0.0092698	-0.0097701	0.0020691	0.013713	0.00020199	0.0010319	0.00087902	-0.0019471	0.00028217	0.00027723	3.7313e-05	0.0084233	0.00055956	0.0038734	-0.00038911	-0.0041918	-0.0030908	0.00088424	0.00049363	0.0050393	-0.0013577	-1.177e-05	-0.00027005	-0.0003048	0.00082064	-0.00089257	-0.00035066	-0.0012645	0.00067787	4.2361e-05	0.00092058	-0.00069821	-0.00039528
65	0.074001	-0.050543	0.085961	0.025557	0.061915	0.0036614	-0.054288	-0.00031633	0.0062297	-0.024587	-0.0079623	0.0039315	-0.032678	-0.025125	0.019575	0.035848	0.024991	0.021228	-0.019637	-0.015711	-0.016211	0.0038385	0.0042956	-0.012583	-0.0056852	0.0092103	-0.0052144	0.012439	0.00064508	0.0012492	0.0053465	-0.00028171	-0.00048258	0.0031188	-0.0012313	0.0011038	0.0037613	8.0476e-05	0.00095919	-0.00014555	-0.00013354	0.0011169	0.0012253	0.0016725	-7.404e-05	0.00029661	-0.00035637	0.0001862	0.00078839
66	0.16065	0.062029	-0.090316	-0.019338	0.080974	-0.044866	0.034109	-0.035318	0.0064855	-0.018026	0.041894	0.025858	0.011338	-0.0042969	-0.047483	0.027611	0.024865	-0.00010046	0.01083	-0.0071035	-0.0010537	0.013785	-0.0029124	0.0012669	-0.00023489	-0.0023645	0.0029482	-0.0016753	-0.00090255	-0.0010335	-0.00047551	0.00159	0.0024671	-0.003309	0.0008055	0.00029985	-2.2913e-05	0.0013868	0.0010493	0.00040565	8.3419e-05	0.00034594	0.00036167	-0.00043361	0.00094654	-0.00010045	0.00054859	-8.546e-05	-0.0012204
67	0.086766	0.10217	0.082774	-0.090919	0.061248	-0.02035	0.011045	-0.033515	-0.014039	0.047367	-0.0017501	-0.00097361	-0.0307	-0.0070569	-0.0017318	0.0013652	0.0028007	-0.0062422	-0.00022928	0.0025619	0.00063466	-0.013249	0.0058376	0.0032303	0.00011272	0.0019042	0.0040476	-0.0053039	-0.0055117	0.0053582	-0.0034247	-0.00061783	2.2322e-05	0.0010794	0.0017626	-0.0013394	0.0076734	0.00091633	-0.001405	0.0010018	0.0021397	-0.00021949	-8.7512e-05	-0.00010647	-0.0023373	-6.1204e-05	0.00045577	0.00052489	0.00014103
68	0.026811	0.029106	0.039951	-0.025111	-0.004338	0.010723	-0.002315	0.0017351	0.020435	0.0076823	0.0067242	0.038991	0.0071908	0.0026393	0.0069139	0.00075656	-0.01252	0.016563	-0.0052887	0.0030085	-0.0038116	-0.010195	0.0051756	0.0032199	0.00052536	-0.0046471	-0.0016094	-0.00072677	-0.0050566	-0.0040357	0.0020666	0.0017399	0.0039336	0.00386	-0.0011823	2.5328e-07	-0.00032383	0.00037391	-0.0026391	-0.0001846	0.0013343	-0.00081869	-0.00083796	-0.0010672	-0.00020696	0.0021174	0.00038087	-0.00088688	-0.00039962
69	0.11435	0.045937	-0.045869	-0.076614	0.0014685	0.023631	-0.026017	-0.056116	0.0072148	-0.0074753	0.0083959	0.01715	-0.0089227	0.018349	0.00050356	-0.019022	-0.0075146	-0.0012218	-0.0072699	0.0058665	-0.00094062	-0.0043737	0.0094005	2.3648e-05	-0.0025221	0.0095051	-0.0033353	0.005066	-0.0026322	-0.0020028	0.0022081	-0.0018908	-0.00027846	-0.0078383	-0.0025231	-0.0043303	-0.00060808	0.001525	0.0020406	-0.0043281	0.0025696	-0.00088159	0.00055153	-0.00014051	-0.00035096	-0.00018459	-0.0010329	-0.00021903	0.00048409
70	0.026714	0.0065576	0.043619	0.014341	-0.01715	-0.0037473	0.0034967	-0.0029424	0.00029871	0.0034899	-0.00055062	-0.0066908	0.0068131	0.0048439	0.0030489	0.012815	-0.0013963	0.002482	0.0059511	0.0020928	0.00050233	-0.0019125	0.0022169	0.0042108	-0.0018067	0.0027108	0.0023558	-0.00056575	-0.0010802	0.0046721	-0.0066393	-0.00099412	-0.00035208	0.00076725	-0.0039301	0.00038272	0.00010231	0.0022879	0.00098617	-0.00011685	-0.0017995	0.00083868	-0.00045491	-0.00046254	-0.00038927	-0.00038195	-0.00018362	-0.00061032	-0.00019185
71	0.023915	-0.0065422	-0.078484	-0.023713	-0.078782	-0.099252	-0.10094	0.019481	0.013919	0.022098	-8.0613e-05	0.011986	0.015725	0.013271	-0.0098485	0.00057061	0.0071613	0.012902	-0.01666	-0.0077881	-0.016043	-0.008027	-0.0024253	0.014059	-0.002193	-0.0042818	0.0013182	0.0044051	0.0057594	0.004998	-0.0049758	0.00049622	0.0016959	0.00293	0.00099265	-0.0020108	-0.0040542	-0.0010222	-0.00082528	-0.0011129	0.00051727	0.0025689	0.0018238	0.00025837	-0.00053596	-0.0020875	6.1993e-05	-9.934e-05	-0.0012317
72	0.063128	0.021446	-0.013127	0.034864	-0.035062	-0.023136	-0.015564	0.020912	0.02455	0.025946	0.002166	-0.024686	-0.0063419	0.015245	-0.010792	0.007467	-0.0011057	-0.0065117	0.010775	-0.0034048	0.005707	-0.010993	0.0018465	-0.0039195	-0.0044904	-0.0064972	0.00029998	0.0023284	-0.005906	-0.00028487	0.00026413	0.002696	-0.0026294	-0.0029259	-0.0020469	0.0007714	-0.00064898	0.00093455	0.0015687	0.0042796	0.0018529	0.0014373	-0.00045257	6.1583e-05	-0.00042721	-0.00017432	0.00063331	0.0012906	1.3662e-05
73	0.09405	-0.023732	-0.011387	0.029426	-0.033757	0.007443	-0.025604	0.014977	0.028445	0.0025442	-0.0017408	-0.0072285	0.0033737	0.0080006	0.00060485	0.016414	-0.003267	0.0060143	0.0064786	0.00068907	0.010187	-0.0033139	0.011427	0.0036655	-0.0052537	0.005933	0.00021857	-0.00089936	-0.004622	-0.0030587	-0.00011567	-0.0010462	-0.00043305	-0.00090456	0.0022179	0.0028884	-0.0021551	0.0029121	0.0015843	-0.00036919	4.9608e-05	-0.00047804	0.00027208	0.00097558	-0.0019919	-0.00068317	-0.0010746	0.00035988	-0.0012806
74	0.019567	-0.12141	0.11243	-0.085929	-0.016725	-0.03945	0.024161	-0.054257	0.074765	-0.0018617	0.027067	-0.019651	0.020669	-0.026615	0.025092	-0.0094781	-0.0032027	-0.0054875	0.0072144	-0.015995	-0.00058802	0.012503	-0.0048655	0.0067319	-0.0075767	-0.0090421	-0.002047	0.0019904	-0.0014838	-0.0045303	-0.0050607	-0.00076946	-0.007755	-0.0006239	-0.0021903	-0.0014781	0.0029386	-0.0065058	0.0021746	-0.00020867	0.00058271	-0.0012747	-0.00092525	6.2593e-06	0.00022894	-0.0020008	-9.4828e-05	-0.00050482	-0.00021115
75	0.0069676	-0.0022263	0.0083485	0.036818	0.0036438	0.0018448	-0.05412	-0.018906	-0.030507	0.0038991	-0.013238	-0.035063	-0.018458	-0.015948	-0.0095877	0.00021458	0.0025604	0.020465	0.016291	0.0032877	0.0043216	0.0033486	-0.0073315	0.0044723	0.0051576	-0.0069394	-0.0016599	-0.0031958	-0.0016409	6.6482e-05	0.0032638	9.6021e-05	-0.002709	0.00017989	-0.0010924	0.0024222	0.0014163	0.00042982	-0.0013811	-0.0014906	-0.00036603	0.00045372	0.00073757	-0.00018197	0.00075636	7.8903e-06	0.00015296	-0.0006061	0.001847
76	-0.17056	0.063721	0.010299	0.013568	0.010245	0.045291	-0.016347	0.0037447	0.037301	0.024721	-0.0016595	-0.004376	-0.0043863	0.009728	-0.0038885	0.0068135	-0.0015507	-0.00684	0.014867	0.0015993	-0.0016613	-0.00075162	-0.00051781	-0.0046133	0.0008644	0.00013279	-0.0035896	0.0020684	0.0042672	-0.00070363	-0.0019319	-0.0013758	2.8879e-05	0.0012945	0.0015019	-0.0024243	0.00019756	-0.00028958	-0.00078504	-0.00035123	-0.002182	0.0022832	0.0012763	0.0017341	0.00017922	0.00018853	0.0004359	-0.0006126	-0.00069001
77	-0.21264	0.019811	0.0086984	-0.013392	0.021007	0.048819	-0.01421	-0.023257	-0.0035819	0.0098436	0.017505	0.012519	-0.022512	0.0044317	0.0048619	-0.0024032	-0.0034762	0.0046695	0.0029232	-0.0015402	-0.0042283	0.0010675	-0.0034611	0.0048227	-0.00066141	0.002364	0.0072233	0.0028914	-0.00086246	-0.0005729	0.0022835	-0.0021099	-0.00034094	-0.00017118	-0.0013873	0.00055253	-0.0033258	-0.00071262	-0.0011913	0.00014865	1.3837e-05	4.7606e-05	-0.0009846	0.00044289	0.0013669	-0.0014308	-0.00020444	0.0011258	0.00017664
78	-0.093919	0.01065	-0.025226	0.013213	-0.027189	0.045542	0.040349	0.0054246	0.0070805	0.0046605	0.0070059	-0.0096693	-0.011427	0.0040661	-0.00080983	0.0017412	0.014087	-0.0013913	0.0012212	-0.010155	-0.0036161	-0.007888	-0.0031404	0.0062771	0.0042091	-0.00069665	-0.00051009	0.00069199	0.0040996	-0.0021413	0.0017771	0.0013295	-0.0018734	5.7767e-05	-1.2723e-05	-0.00183	0.0019182	-0.0011116	0.00041975	0.00045063	-0.0010867	-0.00029096	0.00039531	-0.00080146	-0.00047202	0.0030114	-0.0012105	0.00047815	6.2369e-05
79	-0.19795	0.014012	0.047103	-0.031814	0.010995	0.020806	0.0029155	0.020034	0.0078688	0.0035969	0.0035121	0.0054535	0.012015	0.028116	0.00033686	-0.0018086	-0.00074987	-0.00043097	0.0068635	-0.0030138	-0.0066198	0.0028778	-0.0047412	0.005772	0.00070127	0.0048477	-0.0011934	0.0003061	0.0036902	-0.002919	-0.0013079	0.0020602	0.0052374	0.0027852	-0.0019462	-0.00032788	0.0012085	-0.00047737	-0.0017607	0.0014315	-0.00044925	-0.00080292	0.00033315	0.00030733	0.00024702	-0.00059273	-9.0738e-05	-0.0014557	0.00061801
80	-0.16903	0.080879	-0.01614	-0.0061883	-0.00067825	-0.054461	0.045533	0.039548	0.012598	-0.033529	0.022451	0.0021818	0.015858	0.014136	0.015336	-0.0017379	0.0011856	-0.00019668	-0.013451	-0.010573	0.0037053	-0.0021837	0.004164	-0.0039732	0.0032261	-0.0019744	0.0017912	-0.0057138	0.00057631	0.0012721	-0.00073147	5.3532e-05	0.0016362	-0.0019597	-0.0055252	-0.0028215	0.0019622	-0.00051096	0.0010134	-0.0029608	0.0016148	0.00035133	0.00067025	-0.00061778	-0.00013226	0.0020622	0.0014313	0.00025758	0.0004343
81	-0.043308	0.075939	0.054661	0.081682	-0.03916	-0.056417	0.027913	0.036653	0.011567	-0.022566	0.048054	-0.018025	0.0030888	0.011022	-0.019134	-0.011209	0.0077862	0.014702	-0.0097606	0.0019422	0.0061312	0.004648	-0.006492	-0.01285	-0.0015929	0.0041068	-0.010928	-0.001567	0.0032929	-0.00074962	-0.0010125	-0.0006142	6.0522e-05	-0.0002155	-0.0013919	-0.0010469	0.00019099	-1.5226e-05	0.00055075	0.00032922	-0.0015008	-0.0022036	-0.0011258	-0.0019267	-0.0020822	-0.00013801	0.00056717	9.5724e-05	0.0013726
82	-0.14154	0.018425	0.03841	0.0011626	0.046319	0.070532	-0.0082461	-0.01885	0.0066174	0.0051726	0.007007	-0.02528	0.042996	0.00088629	-0.0036158	-0.0085714	-0.012416	0.029366	0.0022383	0.0080461	-0.013453	0.0001002	0.0056323	-0.0032094	0.0050006	-0.0026664	0.0009001	-0.00036935	0.00037125	0.0047335	-0.0025966	0.0066542	0.00097023	0.0043485	5.482e-05	-0.00049016	0.0013041	-0.00046813	0.0014771	-0.0033487	-0.00095529	-0.00050371	1.2613e-05	1.7623e-05	0.00081381	0.0001956	-0.0009041	0.001745	-0.00111
83	-0.12643	-0.02352	-0.026427	0.021417	0.009954	0.00893	0.054583	-0.028537	0.024529	-0.015002	-0.023191	-0.0049236	0.032249	0.010492	-0.0071598	-0.0068852	0.0091448	-0.0019241	0.00038969	0.0090159	0.0074297	-0.0092774	0.0030716	-0.0045607	-0.005294	0.001643	-0.0028429	-0.00078085	-0.0012846	0.0016184	-0.0041908	-0.00074484	0.00083392	-0.0021757	0.001106	-0.00041509	0.0013904	0.0035199	0.0036081	-0.00097732	0.00045805	0.0028596	0.0014393	0.00242	-0.0003784	-0.0012288	-0.00019001	-0.00094688	0.0017685
84	-0.20781	-0.10701	-0.12386	-0.056702	-0.048317	-0.082544	-0.093289	-0.054346	0.0039329	0.037152	-0.042998	0.015456	0.0097781	0.0074049	-0.018232	-0.0060518	0.016877	0.012267	-0.018547	-0.0047926	0.011602	0.00067511	-0.0055342	-0.0036723	0.0054969	0.0022352	0.0033025	-0.0013555	0.00036397	0.0019582	0.001355	-0.002722	-0.0014769	-0.00086732	4.2184e-06	0.00083091	0.0022404	-0.0010689	-0.0013213	0.0015176	-1.3264e-05	-0.0016762	-0.0002225	-0.0011628	-0.00038327	0.00048974	-0.00066436	0.00046328	0.00062818
85	-0.018177	0.012926	0.069557	0.10579	0.012914	-0.10277	0.0022054	0.0014511	-0.039597	0.001038	0.015117	-0.0038315	0.02501	-0.0043632	0.0063606	-0.0033875	0.0058885	0.00046043	0.010946	0.0057423	0.0026459	-0.0073778	0.0022011	0.0069533	0.0018488	-0.0039237	0.00079667	0.0047788	0.0037807	0.00049288	0.0077048	-0.0025391	0.00025357	0.00087315	0.0044665	-0.0030474	0.0018205	0.0008277	0.0031756	-0.0005524	0.0011271	-0.0032178	0.0010376	0.0015717	0.00033604	0.00048271	-0.0010327	0.00026766	0.00073163
86	-0.031871	-0.076514	0.11172	0.054852	0.041108	-0.028309	-0.07121	-0.0022653	-0.040998	0.026562	0.031079	0.01384	0.02285	0.024929	-0.0039994	-0.014328	-0.0014968	-0.010878	-0.00037134	0.0062607	0.00049442	-0.0062361	0.00040382	0.0027409	-0.0013829	0.0011089	-0.0027906	-0.0037054	0.00056858	-0.00022428	0.0013425	0.0014511	-0.0040014	-0.00069412	-0.0045134	0.0023486	-0.0012591	-0.00010123	0.0021084	0.0021278	-0.00214	-0.00061982	0.0017873	0.002088	0.00088095	0.00097639	0.00074901	-0.0010984	-0.00084925
87	0.033669	0.10127	-0.0017537	0.054248	-0.057566	-0.0066955	-0.0021807	-0.0052021	0.010037	0.0041272	0.00055441	-0.02251	-0.0056917	-0.014588	-0.013921	-0.01105	0.0083193	-0.017429	-0.013253	0.0019376	-0.006162	0.00064546	0.0012056	0.0046543	-0.0029886	0.0058381	-0.0016894	-0.0018287	0.0022191	-0.0010584	0.00096432	0.0038363	0.0038479	0.0010938	-0.0016735	0.0018678	-0.0016958	-0.0019061	-1.3489e-05	0.00043844	-0.00033382	0.001651	-0.0027435	0.00031954	0.0016885	-0.00088386	-0.0018607	-0.00059065	0.00034745
88	-0.039648	-0.21113	-0.052798	-0.038052	0.064276	-0.024796	0.031637	-0.0070116	0.027073	0.021923	-0.02712	-0.017896	-0.021091	0.0044737	-0.001807	-0.002985	0.010038	0.0072831	-0.0032089	0.023205	0.0097348	0.0088119	-0.0012856	0.0059943	-0.0023605	-0.0016155	-0.0061258	-3.88e-05	-0.0003361	-0.0024449	0.0045533	0.0024235	0.0015611	0.00071652	-0.0033406	-0.0040741	-0.003068	0.0011931	-0.0010026	0.00012089	-0.0017202	0.00051819	-0.0011413	0.00054306	0.0024755	0.0020383	0.00081214	0.00023001	-0.00035234
89	-0.0092926	0.093896	-0.077595	0.017143	-0.042006	-0.058089	-0.010666	-0.031882	-0.0189	-0.009721	-0.014046	-0.030918	-0.021152	-0.012973	0.010226	-0.012421	0.020894	-0.011801	0.003521	0.0063463	-0.00061705	0.013243	0.0066917	0.0019795	0.0031055	-0.0073403	-0.0087258	0.0043411	0.00022589	-0.0059439	-0.002214	-0.0016914	0.0028391	0.0022961	-0.0015309	0.003281	0.00099312	0.0035326	0.0005757	-0.0026796	0.0007713	0.0013273	-0.00067195	6.3922e-05	-0.00122	0.00023728	0.00090261	-5.2281e-05	-0.0014114
90	-0.019299	-0.13738	-0.039647	0.083073	0.031604	0.04551	0.072498	-0.043731	-0.053395	0.024046	-0.011029	-0.010444	0.0026429	-0.00056314	-0.013293	0.0045519	-0.01918	0.00089552	-0.0095138	-0.0067301	0.0045856	-0.00087305	-0.0046358	-0.0042788	0.00482	-0.00072468	-0.0032786	0.0047653	0.0035171	-0.0026075	-0.002891	-0.0002131	0.0019317	-0.0011844	0.001464	0.0012479	-0.001486	-0.0020081	0.0018114	-0.0012721	0.0023911	-0.00048061	0.0009162	0.00076509	-0.003261	-0.0012364	0.0012359	-0.0014868	0.0004789
91	-0.13498	-0.10562	-0.044717	0.014299	-0.0014079	-0.06375	0.008134	0.0088526	-0.044237	0.0092291	0.0074558	-0.0016264	-0.0013395	0.00034719	0.0036022	0.0085223	-0.0066308	-0.0062234	0.0043211	-0.0044836	0.00095943	-0.005522	0.00091731	0.0016922	-0.0045381	0.0083731	0.0033792	0.0061229	0.0029933	-0.00037816	0.0014481	0.0080262	-0.0024773	-0.002618	0.0010241	-0.0039049	0.00018922	0.00048277	0.0015105	-0.00048609	-0.00083703	-0.002712	-0.00091681	-0.00063919	0.0018289	-0.00012198	0.00024532	0.00063341	-0.00096635
92	0.032924	0.088281	0.0096358	0.079404	0.075057	0.0029166	-0.0049265	-0.0032231	0.028088	0.044186	-0.015332	0.0083148	-0.0011732	-0.020912	0.013305	-0.0041063	0.015666	0.009734	0.0012502	-0.00075277	0.010839	-0.0078188	0.0038428	0.0059671	0.0012845	0.0011745	0.0049869	0.00033886	0.0052897	-0.00022846	-0.00046354	0.0022632	0.0012932	-0.0016494	-0.0010784	-0.00036857	-0.00060024	0.0005812	0.0011151	-0.00094268	-0.00094751	-0.001134	3.7811e-06	-0.00047187	-8.7143e-05	-0.00089221	0.00055297	9.9831e-05	0.0010596
93	-0.18405	0.021493	0.032943	0.031151	0.03253	0.06689	-0.11561	-0.015426	0.002933	-0.044553	-0.016887	-0.017513	0.016999	-0.0053343	-0.0094494	0.017375	0.0004164	-0.0084279	-0.0025212	0.00059349	0.0007589	0.0072529	-0.00084174	0.001772	0.0019154	-0.0087445	-0.0024015	-0.0061712	-0.0039233	0.0019221	0.0029348	-0.0035373	-0.0017451	0.00012216	0.0047172	-0.0024604	-0.001084	0.0012799	0.0029863	0.002832	0.0015968	-0.0017006	-0.00085198	-0.0018692	-0.00010925	-0.00025285	0.00056378	7.6761e-05	0.00019578
94	-0.13688	0.027758	-0.01459	0.01069	0.017495	0.033835	-0.034742	-0.0099366	0.0084579	0.030029	0.030787	-0.023385	0.0046814	0.00065112	0.0098991	0.0018382	-0.013974	-0.0062042	-0.0045554	0.002904	-0.0049641	0.008027	0.0023916	0.0016103	-0.00019174	-0.00063526	0.0032499	0.0048324	-0.0064541	0.0021626	0.0042457	0.0019032	-0.002171	-0.001301	0.002708	0.0024751	0.00018414	0.0024196	0.00012902	-0.001679	0.0018421	0.00047776	-0.00038229	0.00096515	0.00062913	0.00022497	0.0011844	-0.0015411	-0.00016135
95	0.059941	-0.10966	-0.057769	0.037126	0.057128	-0.010068	0.049782	0.011258	0.015077	0.013636	-0.013547	0.010637	-0.042443	0.039534	-0.0025026	-0.010624	-0.012072	-0.0043032	0.00085405	-0.010205	-0.00080669	0.0069312	-0.0021181	0.0038022	-0.0053387	-0.00042101	-0.0026862	0.00092642	-0.0021154	0.004806	-0.0038199	-7.2597e-06	0.0007759	0.0021767	0.0027542	-7.2709e-05	0.00061557	0.0013073	-0.00014784	0.00058411	0.0011324	-0.00057081	-0.00052754	0.00082088	0.00046665	2.5348e-05	-0.00011004	-0.00076665	0.00053745
96	-0.096697	0.040002	0.13412	0.10259	-0.049652	-0.067401	0.070077	-0.036363	-0.01451	0.035047	-0.03442	0.018039	-0.0017287	-0.010848	-0.0089887	-0.0048865	0.0049402	-0.009792	-0.0092067	-0.0025949	-0.015646	0.0062624	0.007244	-0.0058754	0.0037804	-0.00054107	0.0032284	-0.0036193	-0.0058476	0.0011781	-0.0020608	-0.00081845	-0.0021502	-0.0010672	9.8155e-05	0.00079262	0.0007217	0.00051148	-0.002504	-0.00011112	-0.0018422	-0.0028385	0.00026824	0.00081116	0.0014794	-0.00020259	0.00031974	-0.00076423	-0.00074022
97	0.018427	-0.11722	0.14694	0.058108	0.016517	-0.0098433	-0.037344	-0.0049964	0.036036	0.021362	-0.0010229	0.0030711	-0.02247	0.011852	-0.007592	0.0092319	-0.0096154	0.00169	-0.003477	0.0064164	-0.0011867	-0.0027567	-0.00506	-0.0062091	0.0078652	-0.00059781	-0.0030807	-0.0083309	0.0066286	-0.0034162	0.0011682	-0.0023883	0.0035363	-0.0063489	-0.00082407	-0.0012543	-0.00083767	-0.0015273	-0.0013751	-0.0023505	0.002096	0.0028057	-0.0007831	-0.00036724	-0.00015317	-0.00061842	0.0010312	0.00087494	-0.00016824
98	-0.15527	0.062638	-0.085572	0.050712	0.0087788	-0.025044	0.017351	-0.002809	0.023495	-0.0031871	0.051765	0.0043818	-0.020923	-0.03185	-0.0026029	-0.0053985	-0.026476	0.02228	-0.019462	0.011199	0.0156	9.8446e-05	-0.0081469	-0.0077965	-0.0035503	0.0025349	0.0039774	-0.0041494	-0.0014505	-0.0010008	-0.0015744	-0.0083088	0.00086841	0.001981	-0.00028862	-6.3389e-05	0.00057684	-0.00038999	-0.00049297	0.0035256	-0.0010571	-0.0013074	0.0022677	0.00065472	0.0013754	-0.00091986	-0.00079564	8.512e-05	-0.0018576
99	-0.20734	0.028597	-0.02599	-0.026698	0.041072	-0.013245	0.030262	-0.0065419	-0.0071651	-0.029714	-0.0036334	-0.012998	0.0087243	0.0014587	-0.0014578	-0.0035397	-0.003605	0.0050245	0.00065755	-0.0053876	-0.012184	-0.015579	0.0044599	0.0062393	-0.0043824	-0.0049375	-0.0085545	0.0004985	0.0010991	-0.0041454	-0.0032441	-0.0035258	0.00014726	0.0021693	-0.00064896	-0.00039979	-0.0014883	0.0019642	0.00095779	0.0030159	-0.00098561	-0.00032756	4.2249e-05	-0.00096173	0.0016684	-0.00024841	0.00065636	0.00059676	0.0003532
100	-0.13171	0.040453	-0.043826	0.040453	0.060699	0.012928	0.011192	0.0086436	-0.0057888	0.018342	0.011607	-0.016224	0.0033041	0.013223	0.02387	-0.0036079	0.0084639	0.010567	-0.010013	-0.016416	0.0080631	-0.0013062	-0.0022171	-0.0061294	-0.0027732	0.00062904	-0.00023173	-0.0066456	-0.0028396	0.0085212	0.0061112	0.00062686	-0.0048733	-0.00053176	0.0020757	-0.00099799	-4.1274e-05	-0.00097063	-0.0002105	-0.00064827	0.001735	0.0025087	-0.0024059	-0.00089579	-0.00069615	-0.00060001	-0.00079017	0.00018365	-0.0017049
101	-0.21932	0.030342	-0.037927	0.057112	0.037098	0.0061222	-0.0080033	-0.02088	-0.001503	-0.0057667	-0.013507	0.021847	-0.006283	-0.0085718	-0.0019063	-0.0012654	-0.0044533	0.0013418	0.0060693	-0.010637	-0.0083072	-0.0097728	0.0017611	-0.0015784	-0.0028951	-0.0064716	-0.017452	0.0022559	-0.0030449	0.001004	-0.0022872	-0.0052176	0.0010709	-0.0021461	0.0014667	-0.00035047	-0.003755	0.00057489	-0.003123	-0.00081546	0.00033532	-0.0015185	-0.0044635	0.0015993	-0.00014336	0.00033747	-0.00084782	0.00021804	-0.00044948
102	-0.25242	0.010047	0.0017963	-0.055194	0.067297	-0.012535	0.0084098	0.013977	-0.014701	0.013711	-0.00058714	-0.024385	0.01692	-0.0033675	0.016681	0.0062955	0.010898	0.0023785	0.0062809	0.0013824	-0.0020723	0.0015771	-0.003899	0.00040425	-0.003923	0.011332	0.0030721	0.0024442	0.00071388	-0.0059954	0.0019204	0.0018985	0.0029982	-0.0033347	0.0016257	-0.0016827	-0.0017618	-5.8116e-05	-0.00078352	0.0032119	-0.00014181	0.00066992	-0.00058119	-0.0030096	-0.00072195	-0.00049845	-0.00033225	-0.0015917	0.00095978
103	0.11646	0.014534	-0.020022	0.0081587	0.0056228	0.023045	-0.0074686	0.010117	-0.0050892	0.016903	0.0035499	-0.028521	-0.0028638	0.0028545	0.0036365	-0.0020723	-0.00027982	0.0064868	0.0034589	-0.0088848	-0.0066733	0.0078711	0.0099843	0.0025073	-0.0015157	-0.003024	0.0052361	-0.0013645	0.0021322	0.0035003	-6.8228e-05	-0.0038593	0.0026534	-0.002929	0.0010506	-0.0024882	-0.0028927	0.00078154	-0.0028574	0.0015793	-0.0027297	-0.0022163	-0.00057383	0.00050779	-0.00026345	0.00025309	0.0013901	0.0006021	0.00023473
104	0.11491	0.047076	0.045369	0.0086046	0.0031539	0.023308	0.015117	-0.011328	0.00071543	0.0010959	-0.0065565	-0.028664	0.008021	0.013204	-0.020726	-0.0035821	-0.018271	-0.011161	-0.010012	-0.00049967	0.0011021	-0.0025886	-0.01263	0.005823	-0.0098703	0.0016136	-0.0047785	0.0062121	0.0029609	0.0038802	0.0047894	-0.001831	0.00067746	2.6341e-05	0.00096441	0.00041052	0.0018128	0.00068726	0.0001622	0.00060362	-0.00089967	0.0021358	0.00028897	-0.00080647	0.0014048	-0.00096056	-0.0012744	-0.00031805	5.4061e-05
105	0.027973	-0.0070064	0.014814	-0.020259	-0.022168	0.0083881	0.022025	-0.027861	-0.0096259	0.0187	0.0042839	0.0040542	0.0028752	-0.010999	0.014917	0.01199	0.0057741	-0.0034513	-0.0044249	0.011455	0.0012175	-0.00037904	-0.015238	-0.0026691	-0.0068351	-0.0022564	0.0053423	-0.00047636	0.00146	0.0011491	-0.0020898	0.00084467	0.0043738	0.0049807	-0.0015432	0.00037055	-0.0030468	-0.0010835	-0.00010479	-0.0016187	0.0023896	-0.0012348	-0.0011385	-0.0012684	-0.00048114	-0.00019495	0.00019226	-0.00024379	0.00071987
106	-0.27363	0.025406	0.038265	-0.078077	0.038437	-0.033115	0.029212	0.034352	-0.023815	-0.031416	-0.02626	0.021543	0.018127	0.018333	0.010753	-0.001793	0.0040506	-0.0018487	0.0095732	-0.0055517	0.0062418	0.0088476	0.0015653	0.0037872	0.0032811	0.0032721	0.00065226	0.0029449	-0.0007085	-0.0027045	0.0032614	-0.0019398	3.6092e-06	-0.0039467	-0.0022484	0.0057789	0.00019964	-0.0020817	-0.0028294	0.0017505	0.00044436	1.3059e-05	0.00034168	0.0012683	-0.0012274	-0.0012722	-0.0008477	0.0013949	-0.00099728
107	-0.18749	-0.0080777	-0.112	-0.055976	-0.03222	-0.015846	-0.080436	0.0082436	-0.0077481	0.031665	0.027005	-0.0051705	-0.0052042	-0.013426	0.015505	0.0059617	-0.0081056	-0.022095	0.0017052	-0.003846	-0.00057126	0.0046727	0.0035624	-0.0053526	-0.0048411	0.0067004	-0.010405	-0.0098427	-0.0030725	-0.0010471	-0.0034013	0.0066619	0.00065245	0.0022933	0.001319	0.00054933	0.0024213	0.00059483	0.00082604	-0.00020192	-0.0014546	-0.00056859	0.001224	-0.00053473	9.7274e-05	0.00022538	0.0011127	-0.00048784	0.00075739
108	0.05966	-0.04031	-0.021966	-0.067765	0.01615	0.022281	0.021365	0.021791	-0.0058033	0.0080206	0.012268	-0.024154	0.013567	-0.01944	-0.0045516	-0.013497	0.01237	0.0039881	-0.0071616	0.014395	-0.015377	-0.004589	-0.00048955	-0.0036199	0.010281	0.0012664	0.00040856	-0.0019816	0.00029216	-0.0020265	5.2418e-05	-0.0004459	-0.0015388	-0.0017223	0.0029368	0.00065838	-0.002731	0.00048158	0.0013324	-0.0011365	0.0032174	-0.0022814	-0.00079353	-0.0011265	0.00044826	-0.00083511	-0.0011529	-0.00020576	-1.7463e-05
109	0.070983	0.025337	-0.015587	0.046446	-0.0063789	0.045924	-0.0073771	0.0082753	-0.012892	-0.0011796	0.009391	0.011904	0.015197	-0.0068724	0.0061027	-0.010752	0.016097	0.0070529	0.0012368	-0.00044269	0.012486	-0.002552	-0.0078286	0.0053071	-0.001241	0.0020463	0.00015449	0.0041566	-0.0047195	-0.0024553	-0.0021144	-6.7415e-05	-0.002165	0.0014968	-0.00075316	-0.0011414	-0.0017484	-0.0010423	-0.0022872	-0.0010585	-9.6206e-05	0.0015165	0.00075818	0.0024411	-0.00064193	-0.001172	-0.00014593	0.00033762	0.00036857
110	0.041849	0.027496	-0.0088098	0.012123	0.048796	-0.039734	-0.04356	0.026807	0.0061703	-0.023184	-0.033201	-0.0011549	-0.00090359	-0.031122	0.0021728	0.0090176	-0.0071456	-0.006945	0.004311	0.0027926	-0.009911	-0.0057399	-0.0041993	-0.0033327	-0.0027557	0.0030828	0.0069346	-0.0079663	0.00017906	-0.001971	0.00014755	-0.0011561	-0.0026925	0.0019616	-0.0060992	-0.001375	-0.0046966	0.0022857	0.00076807	-0.0028837	-0.0018633	-0.00023984	-0.00038071	0.0014831	-0.002329	-0.00088556	-0.0005615	-0.002018	0.00012741
111	-0.16858	0.029684	0.048188	-0.0025513	0.037543	0.036846	-0.030359	0.027375	0.020528	0.024222	0.011719	-0.0043168	-0.0057895	0.0040496	0.00018213	0.0048701	0.0012905	-0.015379	-0.0021936	0.0043037	0.0014646	0.00547	0.0014758	-0.0019447	-0.00047896	0.00016583	0.00035566	-0.0009862	-0.0057953	-0.00061956	-0.0011688	-0.00011163	0.0029489	-0.0029532	-0.0029458	0.0041051	-0.0024283	-0.00071847	-0.0031971	-1.6188e-05	0.00048397	-0.00047939	0.0026875	-0.00019884	-0.00028898	-0.00028821	-0.0017	0.00081645	0.001456
112	-0.051261	-0.00062278	-0.087846	0.0071527	-0.033261	-0.019441	0.058543	0.010131	0.030921	-0.026534	0.023393	-0.023193	-0.0059336	0.0091403	0.0043093	0.0021192	0.00061013	-0.0067886	-0.021903	0.0016118	-0.0062366	0.0018711	0.0050049	0.0025095	0.0065193	-0.0039682	0.0028618	0.0021447	-0.00011598	0.0015521	0.0035548	0.0024974	-0.0023895	0.0015605	-0.00027162	0.003718	0.0016848	0.0021633	-0.001877	-0.00054158	0.00044059	-0.00017497	0.00078987	0.002633	0.0013653	-0.00020228	0.00036567	3.1204e-08	0.0011581
113	-0.13828	-0.00099044	0.021491	0.024125	0.098911	-0.025369	-0.013324	-0.0022295	0.0026894	0.0024987	-0.0095685	-0.0057074	0.011094	0.020594	0.0026196	-0.0028081	-0.0024028	-0.0087319	-0.0052334	0.01156	-0.0035641	0.0056929	-0.0054693	-0.00067564	-0.00014754	-0.0034281	0.0087318	0.0055784	0.00067725	0.0016626	-0.0068077	-0.0019374	0.00066283	0.00097841	0.0019671	0.00023949	0.0030306	8.9762e-05	-0.00019767	-0.0017283	-0.00012769	0.0031127	-4.854e-05	-0.0009305	-0.00079592	0.0012273	-8.6741e-05	0.00033093	-0.0011559
114	0.08129	0.015029	0.018844	0.015404	-0.024201	0.0048201	0.0027231	-0.013759	0.011215	0.00071769	0.0024665	-0.0057076	0.0033113	-0.0023447	-0.011378	-0.0083772	-0.00079765	-0.0080457	-0.003147	0.0083281	-0.0056839	-0.0052695	0.0023037	-0.0021067	-0.0073292	0.0034341	0.00055382	0.0044479	-0.006542	0.0011628	0.00204	0.0017906	-0.00067352	-0.00057285	-0.00081901	-0.00060463	0.0005658	-0.0012548	-0.00050472	0.0020575	-0.00054794	0.0014146	-0.00080871	-0.0020711	-0.00031263	-3.4492e-05	0.0011761	0.0016885	0.00016326
115	0.054686	0.031628	0.032222	-0.026868	0.026469	-0.0014485	-0.0072775	0.023826	-0.01765	-0.0082858	-0.0017932	-0.015392	-0.017315	0.016654	-0.020355	-0.010774	0.0099982	-0.0069273	-0.0017273	-0.0054429	0.0061446	-0.01132	-0.0023363	-0.0069129	-0.0044006	-0.0034045	0.0033411	-0.00042419	-0.00082209	-0.0042803	-0.00059943	0.00097816	-0.0004328	0.0050712	-0.00094096	0.0015949	0.00061251	-0.00044294	0.00061329	-0.0011384	-0.00049326	-0.00055065	-0.0025338	0.0010803	0.0001495	-0.00030937	0.00047511	0.00021743	-0.00051547
116	0.067916	-0.028974	-0.029442	-0.012828	0.042277	-0.042564	0.0036667	0.0057189	0.013807	-0.037424	-0.035331	-0.0080155	-0.0014533	-0.004571	-0.0084149	-0.00070363	-0.010892	-0.00071367	0.003786	0.0059606	-0.0067345	-0.0074264	0.0022183	-0.012894	-0.0014862	0.0013254	0.0041739	0.00024465	-0.0029399	-0.002146	-0.00099161	0.0027787	-0.0021717	0.00072338	0.00098889	0.0017203	0.00014406	-0.0021319	0.0004117	0.0010754	-0.0020713	0.00044475	-0.00062217	-0.00045296	0.00053695	-0.00032077	-0.00012538	-0.00016043	0.00014518
117	-0.14067	-0.022591	-0.071619	0.029652	0.021572	0.026888	0.015799	0.0062671	0.023615	-0.049459	-0.023007	0.015513	0.00061903	0.0017251	0.0053697	0.00010007	0.0035357	-0.012035	0.000814	0.0034912	0.0032358	-0.00056925	-0.001998	0.0096215	0.00018691	-0.0030367	0.0061677	-0.0053166	-0.0034555	0.0021669	0.0038814	0.0011523	0.00090936	0.0038291	-0.00070813	-0.00012664	0.00083298	-0.0012397	-0.00012589	-0.0023209	0.00025739	-0.0018128	-0.0012147	0.0020134	-0.00067008	-0.00035703	-0.00015347	0.0011643	2.7659e-05
[truncated: 23 more columns]
