# Supplementary material for: Morphological Evolution and Extinction of Eodiscids and Agnostoid Arthropods
Source: Life (Basel). 2024 Dec 31;15(1):38. doi: 10.3390/life15010038 (PMC11766919; doi:10.3390/life15010038)
Supplement: Supplementary file 1 [file life-15-00038-s001.zip › S6-Eigenvalue data.xlsx]

## Sheet: Sheet1
PC	Eigenvalue	% variance
1	0.0110766	44.128
2	0.00315973	12.588
3	0.00243898	9.7167
4	0.00195461	7.787
5	0.00130876	5.214
6	0.00108619	4.3273
7	0.000982561	3.9144
8	0.000512412	2.0414
9	0.000408194	1.6262
10	0.000385662	1.5364
11	0.000309895	1.2346
12	0.000254663	1.0146
13	0.000208124	0.82915
14	0.000178753	0.71214
15	0.000137248	0.54678
16	0.000110116	0.4387
17	9.07181e-05	0.36141
18	8.13707e-05	0.32417
19	6.86649e-05	0.27356
20	5.41128e-05	0.21558
21	4.26383e-05	0.16987
22	3.44192e-05	0.13712
23	3.12602e-05	0.12454
24	2.62299e-05	0.1045
25	2.10472e-05	0.08385
26	1.94585e-05	0.077521
27	1.56499e-05	0.062348
28	1.35017e-05	0.05379
29	1.23823e-05	0.04933
30	9.37247e-06	0.037339
31	8.72745e-06	0.034769
32	6.92941e-06	0.027606
33	6.39785e-06	0.025489
34	6.19192e-06	0.024668
35	5.36881e-06	0.021389
36	4.74525e-06	0.018905
37	4.29055e-06	0.017093
38	3.66119e-06	0.014586
39	3.2124e-06	0.012798
40	2.92728e-06	0.011662
41	2.24353e-06	0.008938
42	2.01251e-06	0.0080177
43	1.52986e-06	0.0060948
44	1.42562e-06	0.0056795
45	1.19987e-06	0.0047802
46	1.01063e-06	0.0040263
47	8.77032e-07	0.003494
48	6.86067e-07	0.0027332
49	6.15562e-07	0.0024524
50	5.85854e-07	0.002334
51	4.94447e-07	0.0019698
52	4.44591e-07	0.0017712
53	3.40895e-07	0.0013581
54	2.96002e-07	0.0011792
55	2.52518e-07	0.001006
56	2.32877e-07	0.00092776
57	2.16839e-07	0.00086387
58	1.77692e-07	0.00070791
59	1.23155e-07	0.00049064
60	1.05779e-07	0.00042142
61	7.07678e-08	0.00028193
62	5.70613e-08	0.00022733
63	4.86398e-08	0.00019378
64	3.00311e-08	0.00011964
65	2.37791e-08	9.4734e-05
66	1.62996e-08	6.4936e-05
67	1.39956e-08	5.5757e-05
68	7.65139e-09	3.0483e-05
69	6.76529e-09	2.6952e-05
70	5.83412e-09	2.3243e-05
71	4.71573e-09	1.8787e-05
72	2.27481e-09	9.0627e-06
