# Supplementary material for: Morphological Evolution and Extinction of Eodiscids and Agnostoid Arthropods
Source: Life (Basel). 2024 Dec 31;15(1):38. doi: 10.3390/life15010038 (PMC11766919; doi:10.3390/life15010038)
Supplement: Supplementary file 1 [file life-15-00038-s001.zip › S7-PERMANOVA.xlsx]

## Sheet: Sheet1
PERMANOVA separated by time-bins
PERMANOVA
Permutation N:	9999
Total sum of squares:	6.116
Within-group sum of squares:	4.907
F:	6.036
p (same):	0.0001
Bonferroni-corrected p values
	Stage 3	Stage 4	Wuliuan	Drumian	Guzhangian	Paibian	Jiangshanian	Stage 10	the Lower Ordovician	the Middle Ordovician	the Upper Ordovician
Stage 3		1	1	0.0055	0.0055	0.0055	0.0055	0.0055	0.0055	0.0055	0.0055
Stage 4	1		1	0.0055	0.0055	0.0055	0.0055	0.011	0.0055	0.0165	0.066
Wuliuan	1	1		0.946	0.011	0.4125	0.1485	0.693	0.0275	0.5775	1
Drumian	0.0055	0.0055	0.946		1	1	1	1	1	1	1
Guzhangian	0.0055	0.0055	0.011	1		1	1	1	1	1	1
Paibian	0.0055	0.0055	0.4125	1	1		1	1	1	1	1
Jiangshanian	0.0055	0.0055	0.1485	1	1	1		1	1	1	1
Stage 10	0.0055	0.011	0.693	1	1	1	1		1	1	1
the Lower Ordovician	0.0055	0.0055	0.0275	1	1	1	1	1		1	1
the Middle Ordovician	0.0055	0.0165	0.5775	1	1	1	1	1	1		1
the Upper Ordovician	0.0055	0.066	1	1	1	1	1	1	1	1
PERMANOVA separated by the extinction events
PERMANOVA
Permutation N:	9999
Total sum of squares:	6.116
Within-group sum of squares:	4.968
F:	14.49
p (same):	0.0001
Bonferroni-corrected p values
	Pre-BTE	BTE-ROECE	ROECE-DICE	DICE-SPICE	Post-SPICE
Pre-BTE		1	0.18	0.001	0.001
BTE-ROECE	1		1	0.001	0.001
ROECE-DICE	0.18	1		0.002	0.001
DICE-SPICE	0.001	0.001	0.002		0.04
Post-SPICE	0.001	0.001	0.001	0.04
