# Supplementary material for: Morphological Evolution and Extinction of Eodiscids and Agnostoid Arthropods
Source: Life (Basel). 2024 Dec 31;15(1):38. doi: 10.3390/life15010038 (PMC11766919; doi:10.3390/life15010038)
Supplement: Supplementary file 1 [file life-15-00038-s001.zip › S8-The number of genera.xlsx]

## Sheet: Sheet1
The number of agnostid genera that first appeared					The taxonomic diversity of Agnostida
	eodiscinids	agnostinids	Sum of the Agnostida			eodiscinids	agnostinids	Sum of the Agnostida
Stage 3	35	3	38		Stage 3	35	3	38
BTE					Stage 4	24	7	31
Stage 4	3	4	7		Wuliuan	11	15	26
ROECE					Drumian	6	32	38
Wuliuan	3	9	12		Guzhangian	2	39	41
DICE					Paibian	\	16	16
Drumian	\	20	20		Jiangshanian	\	18	18
Guzhangian	\	15	15		Stage 10	\	13	13
SPICE					Lower Ordovician	\	19	19
Paibian	\	4	4		Middle Ordovician	\	9	9
Jiangshanian	\	8	8		Upper Ordovician	\	7	7
Stage 10	\	3	3
Lower Ordovician	\	9	9
Middle Ordovician	\	1	1
Upper Ordovician	\	1	1
Total	41	77	118
